# Supplementary material for: Design and quality control of large-scale two-sample Mendelian randomization studies
Source: Int J Epidemiol. Author manuscript; Available in PMC 2024 Jan 8. (PMC10555669; doi:10.1093/ije/dyad018)
Supplement: Supplementary tables [file EMS190936-supplement-Supplementary_tables.xlsx]

## Sheet: Supplementary Table S1
Supplementary Table S1. Descriptive table of 15 genome-wide association studies of fatty acids
Study	Year	PMID	First author	Population	Sex	Max sample size	Scale	Total datasets*	Total fatty acid traits	Trait class	Tissue site	Method/platform	Overlap with CHARGE
10 cohorts: NHAPC,MESA-CHI,ARIC,CARDIA,CHS,GOLDN,NHS,HPFS,InCHIANTI,MESA-EUR	2017	28298293	Hu	East Asian & European	M & F	15541	ratio to total fatty acids	6	6	MUFA	plasma phospholipids and fasting erythrocyte	Fasted; gas chromatography with/without TLC or gas-liquid chromatography without TLC	yes
14 cohorts: EGCUT,ERF,FTC,FR97,COROGENE,GenMets,HBCS,KORA,LLS,NTR,NFBC1966,PredictCVD,PROTE,YFS	2016	27005778	Kettunen	European	M & F	17267	SD change	12	12	total FA, PUFA, saturated, MUFA, other	blood	Fasted/fasting-corrected; NMR metabolomics platform	no
CHARGE: CARDIA, CHS, GOLDN, HPFS, MESA	2015	25646338	Mozaffarian	European	M & F	8013	ratio to total fatty acids	5	5	trans	phospholipid fatty acid; erythrocyte or plasma phospholipids	Fasted/not-fasted; isopropanol extraction or chloroform/methanol extraction, gas chromatography with/without TLC	yes
CHARGE: ARIC, CARDIA, CHS, InCHIANTI, MESA	2014	24823311	Guan	European	M & F	8631	ratio to total fatty acids	5	5	PUFA	plasma phospholipid or total plasma fatty acids	Fasted; gas chromatography with/without TLC	yes
CHARGE: ARIC, CHS, InCHIANTI, CARDIA, MESA	2011	21829377	Lemaitre	European	M & F	8866	ratio to total fatty acids	4	4	PUFA	plasma phospholipids or total plasma fatty acids	Fasting status (fasting or unreported); gas chromatography with/without TLC	yes
CHARGE: ARIC, CHS CARDIA, InCHIANTI, MESA	2013	23362303	Wu	European	M & F	8961	ratio to total fatty acids	4	4	saturated, MUFA	fasting plasma phospholipids or total fasting plasma fatty acids	Fasted; quantification by gas chromatography with/without or TLC isolation	yes
CHARGE: ARIC, CARDIA, CHS, HPFS, MESA, NHS, WGHS	2015	25378659	Lemaitre	European	M & F	6618	ratio to total fatty acids	5	3	saturated	plasma phospholipids or erythrocyte membranes	Fasting status (fasted or not reported); chloroform/methanol extraction, quantification by gas chromatography with/without separation by TLC; or isopropanol and hexane extraction & quantification by gas-liquid chromatography	yes
CHARGE: ARIC, CARDIA, CHS, GOLDN, HPFS, MESA, NHS, PIVUS	2018	29738550	de Oliveira	European	M & F	11494	ratio to total fatty acids	5	5	saturated	plasma phospholipids or erythrocyte membrane phospholipids	Fasting status (fasted or not reported); chloroform/methanol extraction, quantification by gas chromatography with/without separation by TLC; or isopropanol and hexane extraction & quantification by gas-liquid chromatography	yes
FraminghamHOS	2015	25500335	Tintle	European	M & F	2633	ratio to total fatty acids?	22	22	PUFA, MUFA	Erythrocytes (primarily glycerophospholipids)	Fasting status not reported; gas chromatography	no
InCHIANTI	2009	19148276	Tanaka	European	M & F	1075	ratio to total fatty acids	6	6	PUFA	plasma	Fasted; gas chromatography	yes
KORA	2008	19043545	Gieger C	European	M & F	284	µM	2	2	PUFA	blood	Fasted, Electrospray ionization tandem mass spectrometry on a quantitative metabolomics platform (Biocrates)	no
NHAPC/MESA	2017	26932504	Zhu	East Asians	M & F	3521	ratio to total fatty acids	6	6	saturated	total erythrocyte fatty acids or plasma phospholipid fatty acids	Fasting status (fasted or not reported); isopropanol and hexane extraction, fatty acid methyl esters (FAMEs) separated by gas chromatography/positive chemical ionization; chloroform/methanol extraction, TLC, gas chromatography flame ionization.	no
PROVIDE/CRYPTO	2018	29514873	Mychaleckyj	South Asian	F	1142	ratio to total fatty acids	NA	34	saturated, MUFA, PUFA	breast milk	Fasting status not reported; gas chromatography	no
SCHS	2015	26584805	Dorajoo	East Asian	M & F	1361	ratio to total fatty acids	18	9	PUFA, other	plasma	GC/MS/MS analysis implemented on the Agilent 7890 GC system equipped with a 7001B QQQ triple quadrupole mass detector	no
TwinsUK/KORA	2014	24816252	Shin	European	M & F	7811	log10 units	33	33	saturated, MUFA, PUFA	plasma or serum	Fasted; liquid-phase chromatography and gas chromatography separation coupled with tandem mass spectrometry in either plasma or serum	no
*the total number of GWAS results files available. This is equivalent to the number of fatty acid traits analysed in each study, except for the SCHS, where we received two sets of results files for each available fatty acid (corresponding to cases and controls), and CHARGE (Lemaitre 2015), where two sets of results were provided for behenic acid and arachidic acid

## Sheet: Supplementary Table S2
Supplementary Table S2. Identified genome-wide association studies of fatty acids
First author	consortium	pmid	trait	chain	chain.length	sample size	population ancestry	sex	year	unit	Open GWAS identifier
Included
de Oliveira Otto	CHARGE	29738550	pentadecylic acid (15:0)	15:00:00	15	11494	European	Males and females	2018	% of total fatty acid concentration	NA
de Oliveira Otto	CHARGE	29738550	tricosanoic acid (23:0)	23:00:00	23	7582	European	Males and females	2018	% of total fatty acid concentration	NA
de Oliveira Otto	CHARGE	29738550	pentadecylic acid (15:0) + margaric acid (17:0)	15:0 + 17:0	NA	6016	European	Males and females	2018	% of total fatty acid concentration	NA
de Oliveira Otto	CHARGE	29738550	margaric acid (17:0)	17:00:00	17	6016	European	Males and females	2018	% of total fatty acid concentration	NA
de Oliveira Otto	CHARGE	29738550	nonadecylic acid (19:0)	19:00:00	19	1910	European	Males and females	2018	% of total fatty acid concentration	NA
Dorajoo R	SCHS	26584805	delta-5 desaturase activity	NA	NA	1361	East Asian	Males and females	2015	NA	NA
Dorajoo R	SCHS	26584805	delta-6 desaturase activity	NA	NA	1361	East Asian	Males and females	2015	NA	NA
Dorajoo R	SCHS	26584805	eicosapentaenoic acid (20:5n3)	20:5n3	20	1361	East Asian	Males and females	2015	The outcome is the standardised log-transformed percentage of the target fatty acid of total fatty acid	NA
Dorajoo R	SCHS	26584805	docosahexaenoic acid (22:6n3)	22:6n3	22	1361	East Asian	Males and females	2015	The outcome is the standardised log-transformed percentage of the target fatty acid of total fatty acid	NA
Dorajoo R	SCHS	26584805	linoleic acid (18:2n6)	18:2n6	18	1361	East Asian	Males and females	2015	The outcome is the standardised log-transformed percentage of the target fatty acid of total fatty acid	NA
Dorajoo R	SCHS	26584805	alpha-linolenic acid (18:3n3)	18:3n3	18	1361	East Asian	Males and females	2015	The outcome is the standardised log-transformed percentage of the target fatty acid of total fatty acid	NA
Dorajoo R	SCHS	26584805	gamma-linolenic acid (18:3n6)	18:3n6	18	1361	East Asian	Males and females	2015	The outcome is the standardised log-transformed percentage of the target fatty acid of total fatty acid	NA
Dorajoo R	SCHS	26584805	dihomo-gamma-linolenic acid (20:3n6)	20:3n6	20	1361	East Asian	Males and females	2015	The outcome is the standardised log-transformed percentage of the target fatty acid of total fatty acid	NA
Dorajoo R	SCHS	26584805	arachidonic acid (20:4n6)	20:4n6	20	1361	East Asian	Males and females	2015	The outcome is the standardised log-transformed percentage of the target fatty acid of total fatty acid	NA
Gieger C	KORA	19043545	arachidonic acid (20:4n6)	20:4n6	20	284	European	Males and females	2008	µM	NA
Gieger C	KORA	19043545	docosahexaenoic acid (22:6n3)	22:6n3	22	284	European	Males and females	2008	µM	NA
Guan	CHARGE	24823311	linoleic acid (18:2n6)	18:2n6	18	8631	European	Males and females	2014	% of total fatty acid concentration	ieu-a-1142
Guan	CHARGE	24823311	arachidonic acid (20:4n6)	20:4n6	20	8631	European	Males and females	2014	% of total fatty acid concentration	ieu-a-1141
Guan	CHARGE	24823311	gamma-linolenic acid (18:3n6)	18:3n6	18	7596	European	Males and females	2014	% of total fatty acid concentration	ieu-a-1139
Guan	CHARGE	24823311	dihomo-gamma-linolenic acid (20:3n6)	20:3n6	20	7596	European	Males and females	2014	% of total fatty acid concentration	ieu-a-1140
Guan	CHARGE	24823311	adrenic acid (22:4n6)	22:4n6	22	5463	European	Males and females	2014	% of total fatty acid concentration	ieu-a-1138
Hu Y	10 cohorts: NHAPC,MESA-CHI,ARIC,CARDIA,CHS,GOLDN,NHS,HPFS,InCHIANTI,MESA-EUR	28298293	eicosenoic acid (20:1n9)	20:1n9	20	15541	East Asian (23%) & European (73%)	Males and females	2017	% of total fatty acid concentration	NA
Hu Y	9 cohorts: NHAPC,MESA-CHI,ARIC,CARDIA,CHS,NHS,HPFS,InCHIANTI,MESA-EUR	28298293	nervonic acid (24:1n9)	24:1n9	24	14418	East Asian (24%) & European (76%)	Males and females	2017	% of total fatty acid concentration	NA
Hu Y	8 cohorts: NHAPC,MESA-CHI,CARDIA,CHS,NHS,HPFS,InCHIANTI,MESA-EUR	28298293	vaccenic acid (18:1n7)	18:1n7	18	11149	East Asian (32%) & European (68%)	Males and females	2017	% of total fatty acid concentration	NA
Hu Y	3 cohorts: NHAPC,CHS,InCHIANTI	28298293	erucic acid (22:1n9)	22:1n9	22	6344	East Asian (45%) & European (55%)	Males and females	2017	% of total fatty acid concentration	NA
Hu Y	2 cohorts: NHAPC,MESA-CHI	28298293	palmitoleic acid (16:1n7)	16:1n7	16	3521	East Asian	Males and females	2017	% of total fatty acid concentration	NA
Hu Y	2 cohorts: NHAPC,MESA-CHI	28298293	oleic acid (18:1n9)	18:1n9	18	3521	East Asian	Males and females	2017	% of total fatty acid concentration	NA
Kettunen	14 cohorts: EGCUT,ERF,FTC,FR97,COROGENE,GenMets,HBCS,KORA,LLS,NTR,NFBC1966,PredictCVD,PROTE,YFS)	27005778	average number of methylene groups in a fatty acid chain	NA	NA	17267	European	Males and females	2016	SD	met-c-848
Kettunen	14 cohorts: EGCUT,ERF,FTC,FR97,COROGENE,GenMets,HBCS,KORA,LLS,NTR,NFBC1966,PredictCVD,PROTE,YFS)	27005778	average number of double bonds in a fatty acid chain	NA	NA	14982	European	Males and females	2016	SD	met-c-851
Kettunen	14 cohorts: EGCUT,ERF,FTC,FR97,COROGENE,GenMets,HBCS,KORA,LLS,NTR,NFBC1966,PredictCVD,PROTE,YFS)	27005778	omega-3 fatty acids	NA	NA	13539	European	Males and females	2016	SD	met-c-855
Kettunen	14 cohorts: EGCUT,ERF,FTC,FR97,COROGENE,GenMets,HBCS,KORA,LLS,NTR,NFBC1966,PredictCVD,PROTE,YFS)	27005778	monounsaturated fatty acid	NA	NA	13532	European	Males and females	2016	SD	met-c-916
Kettunen	14 cohorts: EGCUT,ERF,FTC,FR97,COROGENE,GenMets,HBCS,KORA,LLS,NTR,NFBC1966,PredictCVD,PROTE,YFS)	27005778	linoleic acid (18:2n6)	18:2n6	18	13524	European	Males and females	2016	SD	met-c-893
Kettunen	14 cohorts: EGCUT,ERF,FTC,FR97,COROGENE,GenMets,HBCS,KORA,LLS,NTR,NFBC1966,PredictCVD,PROTE,YFS)	27005778	omega-7, omega-9 and saturated fatty acids	NA	NA	13504	European	Males and females	2016	SD	met-c-857
Kettunen	14 cohorts: EGCUT,ERF,FTC,FR97,COROGENE,GenMets,HBCS,KORA,LLS,NTR,NFBC1966,PredictCVD,PROTE,YFS)	27005778	omega-6 fatty acids	NA	NA	13503	European	Males and females	2016	SD	met-c-856
Kettunen	14 cohorts: EGCUT,ERF,FTC,FR97,COROGENE,GenMets,HBCS,KORA,LLS,NTR,NFBC1966,PredictCVD,PROTE,YFS)	27005778	total fatty acids	NA	NA	13502	European	Males and females	2016	SD	met-c-936
Kettunen	14 cohorts: EGCUT,ERF,FTC,FR97,COROGENE,GenMets,HBCS,KORA,LLS,NTR,NFBC1966,PredictCVD,PROTE,YFS)	27005778	docosahexaenoic acid (22:6n3)	22:6n3	22	13495	European	Males and females	2016	SD	met-c-852
Kettunen	14 cohorts: EGCUT,ERF,FTC,FR97,COROGENE,GenMets,HBCS,KORA,LLS,NTR,NFBC1966,PredictCVD,PROTE,YFS)	27005778	description of average fatty acid chain length, not actual carbon number	NA	NA	13473	European	Males and females	2016	SD	met-c-854
Kettunen	14 cohorts: EGCUT,ERF,FTC,FR97,COROGENE,GenMets,HBCS,KORA,LLS,NTR,NFBC1966,PredictCVD,PROTE,YFS)	27005778	polyunsaturated fatty acids other than 18:2	NA	NA	13248	European	Males and females	2016	SD	met-c-917
Kettunen	14 cohorts: EGCUT,ERF,FTC,FR97,COROGENE,GenMets,HBCS,KORA,LLS,NTR,NFBC1966,PredictCVD,PROTE,YFS)	27005778	ratio of bis-allylic bonds to total fatty acids in lipids	NA	NA	13167	European	Males and females	2016	SD	met-c-845
Lemaitre	CHARGE	21829377	alpha-linolenic acid (18:3n3)	18:3n3	18	8866	European	Males and females	2011	% of total fatty acid concentration	ieu-a-1145
Lemaitre	CHARGE	21829377	eicosapentaenoic acid (20:5n3)	20:5n3	20	8866	European	Males and females	2011	% of total fatty acid concentration	ieu-a-1147
Lemaitre	CHARGE	21829377	docosahexaenoic acid (22:6n3)	22:6n3	22	8866	European	Males and females	2011	% of total fatty acid concentration	ieu-a-1146
Lemaitre	CHARGE	21829377	docosapentaenoic acid (22:5n3)	22:5n3	22	7791	European	Males and females	2011	% of total fatty acid concentration	1144
Lemaitre	CHARGE	25378659	arachidic acid (20:0)	20:00:00	20	6618	European	Males and females	2015	Z score	NA
Lemaitre	CHARGE	25378659	behenic acid (22:0)	22:00:00	22	4894	European	Males and females	2015	NA	NA
Lemaitre	CHARGE	25378659	lignoceric acid (24:0)	1 day, 0:00:00	24	4894	European	Males and females	2015	NA	NA
Lemaitre	CHARGE	25378659	behenic acid (22:0) adjusted for arachidic acid (20:0)	22:00:00	22	4894	European	Males and females	2015	Z score	NA
Lemaitre	CHARGE	25378659	lignoceric acid (24:0) adjusted for arachidic acid (20:0)	1 day, 0:00:00	24	4894	European	Males and females	2015	Z score	NA
Mozaffarian	CHARGE	25646338	trans (16:1n7)	16:1n7	16	8013	European	Males and females	2015	% of total fatty acids concentration	ieu-a-1152
Mozaffarian	CHARGE	25646338	trans (18:1)	18:01:00	18	8013	European	Males and females	2015	% of total fatty acids concentration	ieu-a-1151
Mozaffarian	CHARGE	25646338	trans-cis (18:2)	18:02:00	18	8013	European	Males and females	2015	% of total fatty acids concentration	ieu-a-1148
Mozaffarian	CHARGE	25646338	cis-trans (18:2)	18:02:00	18	8013	European	Males and females	2015	% of total fatty acids concentration	ieu-a-1150
Mozaffarian	CHARGE	25646338	trans-trans (18:2)	18:02:00	18	8013	European	Males and females	2015	% of total fatty acids concentration	ieu-a-1149
Shin	TwinsUK/KORA	24816252	myristic acid (14:0)	14:00:00	14	7811	European	Males and females	2014	NA	met-a-334
Shin	TwinsUK/KORA	24816252	caproic acid (6:0)	06:00:00	6	7811	European	Males and females	2014	NA	met-a-480
Shin	TwinsUK/KORA	24816252	pelargonic acid (9:0)	09:00:00	9	7803	European	Males and females	2014	log10 units	met-a-366
Shin	TwinsUK/KORA	24816252	eicosadienoic acid (20:2n6)	20:2n6	20	7800	European	Males and females	2014	NA	met-a-395
Shin	TwinsUK/KORA	24816252	eicosenoic acid (20:1n9 or 11)	20:1n9 or 11	20	7799	European	Males and females	2014	NA	met-a-586
Shin	TwinsUK/KORA	24816252	10-heptadecenoic acid (17:1n7)	17:1n7	17	7795	European	Males and females	2014	NA	met-a-625
Shin	TwinsUK/KORA	24816252	alpha or gamma linolenic acid (18:3n3 or 6)	18:3n3 or 6	18	7786	European	Males and females	2014	NA	met-a-628
Shin	TwinsUK/KORA	24816252	X-12442--5,8-tetradecadienoate	14:2n9	14	7780	European	Males and females	2014	log10 units	met-a-610
Shin	TwinsUK/KORA	24816252	linoleic acid (18:2n6)	18:2n6	18	7780	European	Males and females	2014	log10 units	met-a-317
Shin	TwinsUK/KORA	24816252	undecanoic acid (11:0)	11:00:00	11	7500	European	Males and females	2014	NA	met-a-367
Shin	TwinsUK/KORA	24816252	docosapentaenoic acid (22:5n3)	22:5n3	22	7373	European	Males and females	2014	log10 units	met-a-483
Shin	TwinsUK/KORA	24816252	docosahexaenoic acid (22:6n3)	22:6n3	22	7369	European	Males and females	2014	log10 units	met-a-409
Shin	TwinsUK/KORA	24816252	arachidonic acid (20:4n6)	20:4n6	20	7367	European	Males and females	2014	log10 units	met-a-319
Shin	TwinsUK/KORA	24816252	eicosapentaenoic acid (20:5n3)	20:5n3	20	7367	European	Males and females	2014	log10 units	met-a-402
Shin	TwinsUK/KORA	24816252	10-undecenoic acid (11:1n1)	11:1n1	11	7358	European	Males and females	2014	log10 units	met-a-482
Shin	TwinsUK/KORA	24816252	dihomo-linolenic acid (20:3n3 or n6)	20:3n3 or n6	20	7358	European	Males and females	2014	log10 units	met-a-712
Shin	TwinsUK/KORA	24816252	stearic acid (18:0)	18:00:00	18	7355	European	Males and females	2014	log10 units	met-a-331
Shin	TwinsUK/KORA	24816252	heptanoic acid (7:0)	07:00:00	7	7355	European	Males and females	2014	log10 units	met-a-349
Shin	TwinsUK/KORA	24816252	myristoleic acid (14:1n5)	14:1n5	14	7355	European	Males and females	2014	log10 units	met-a-477
Shin	TwinsUK/KORA	24816252	caprylic acid (8:0)	08:00:00	8	7355	European	Males and females	2014	log10 units	met-a-481
Shin	TwinsUK/KORA	24816252	palmitic acid (16:0)	16:00:00	16	7352	European	Males and females	2014	log10 units	met-a-329
Shin	TwinsUK/KORA	24816252	margaric acid (17:0)	17:00:00	17	7349	European	Males and females	2014	log10 units	met-a-321
Shin	TwinsUK/KORA	24816252	lauric acid (12:0)	12:00:00	12	7346	European	Males and females	2014	log10 units	met-a-350
Shin	TwinsUK/KORA	24816252	10-nonadecenoic acid (19:1n9)	19:1n9	19	7345	European	Males and females	2014	log10 units	met-a-626
Shin	TwinsUK/KORA	24816252	nonadecylic acid (19:0)	19:00:00	19	7335	European	Males and females	2014	log10 units	met-a-330
Shin	TwinsUK/KORA	24816252	adrenic acid (22:4n6)	22:4n6	22	7330	European	Males and females	2014	log10 units	met-a-537
Shin	TwinsUK/KORA	24816252	stearidonic acid (18:4n3)	18:4n3	18	7330	European	Males and females	2014	log10 units	met-a-624
Shin	TwinsUK/KORA	24816252	palmitoleic acid (16:1n7)	16:1n7	16	7327	European	Males and females	2014	log10 units	met-a-576
Shin	TwinsUK/KORA	24816252	oleic acid (18:1n9)	18:1n9	18	7323	European	Males and females	2014	log10 units	met-a-332
Shin	TwinsUK/KORA	24816252	5-dodecenoic acid (12:1n7)	12:1n7	12	7322	European	Males and females	2014	log10 units	met-a-623
Shin	TwinsUK/KORA	24816252	pentadecylic acid (15:0)	15:00:00	15	7063	European	Males and females	2014	log10 units	met-a-333
Shin	TwinsUK/KORA	24816252	valeric acid (5:0)	05:00:00	5	4102	European	Males and females	2014	log10 units	met-a-575
Shin	TwinsUK/KORA	24816252	docosapentaenoic acid (22:5n6)	22:5n6	22	2545	European	Males and females	2014	log10 units	met-a-671
Tanaka	InCHIANTI	19148276	linoleic acid (18:2n6)	18:2n6	18	1075	European	Males and females	2009	SD (Inverse normal transformation was applied to % of total fatty acid concentrations)	NA
Tanaka	InCHIANTI	19148276	alpha-linolenic acid (18:3n3)	18:3n3	18	1075	European	Males and females	2009	SD (Inverse normal transformation was applied to % of total fatty acid concentrations)	NA
Tanaka	InCHIANTI	19148276	eicosapentaenoic acid (20:5n3)	20:5n3	20	1075	European	Males and females	2009	SD (Inverse normal transformation was applied to % of total fatty acid concentrations)	NA
Tanaka	InCHIANTI	19148276	eicosadienoic acid (20:2n6)	20:2n6	20	1075	European	Males and females	2009	SD (Inverse normal transformation was applied to % of total fatty acid concentrations)	NA
Tanaka	InCHIANTI	19148276	arachidonic acid (20:4n6)	20:4n6	20	1075	European	Males and females	2009	SD (Inverse normal transformation was applied to % of total fatty acid concentrations)	NA
Tanaka	InCHIANTI	19148276	docosahexaenoic acid (22:6n3)	22:6n3	22	1075	European	Males and females	2009	SD (Inverse normal transformation was applied to % of total fatty acid concentrations)	NA
Tintle	FraminghamHOS	25500335	myristic acid (14:0)	14:0	14	2555	European	Males and females	2015	log % of total fatty acid concentration	NA
Tintle	FraminghamHOS	25500335	trans (16:1n7)	16:1n7	16	2555	European	Males and females	2015	log % of total fatty acid concentration	NA
Tintle	FraminghamHOS	25500335	trans (18:1)	18:1	18	2555	European	Males and females	2015	log % of total fatty acid concentration	NA
Tintle	FraminghamHOS	25500335	trans (18:2)	18:2	18	2555	European	Males and females	2015	log % of total fatty acid concentration	NA
Tintle	FraminghamHOS	25500335	eicosenoic acid (20:1n9)	20:1n9	20	2555	European	Males and females	2015	log % of total fatty acid concentration	NA
Tintle	FraminghamHOS	25500335	eicosadienoic acid (20:2n6)	20:2n6	20	2555	European	Males and females	2015	log % of total fatty acid concentration	NA
Tintle	FraminghamHOS	25500335	lignoceric acid (24:0)	24:0	24	2555	European	Males and females	2015	log % of total fatty acid concentration	NA
Tintle	FraminghamHOS	25500335	nervonic acid (24:1n9)	24:1n9	24	2555	European	Males and females	2015	log % of total fatty acid concentration	NA
Tintle	FraminghamHOS	25500335	palmitic acid (16:0)	16:00:00	16	2555	European	Males and females	2015	log % of total fatty acid concentration	NA
Tintle	FraminghamHOS	25500335	palmitoleic acid (16:1n7)	16:1n7	16	2555	European	Males and females	2015	log % of total fatty acid concentration	NA
Tintle	FraminghamHOS	25500335	stearic acid (18:0)	18:00:00	18	2555	European	Males and females	2015	log % of total fatty acid concentration	NA
Tintle	FraminghamHOS	25500335	eicosapentaenoic acid (20:5n3)	20:5n3	20	2555	European	Males and females	2015	log % of total fatty acid concentration	NA
Tintle	FraminghamHOS	25500335	docosapentaenoic acid (22:5n6)	22:5n6	22	2555	European	Males and females	2015	log % of total fatty acid concentration	NA
Tintle	FraminghamHOS	25500335	docosahexaenoic acid (22:6n3)	22:6n3	22	2555	European	Males and females	2015	log % of total fatty acid concentration	NA
Tintle	FraminghamHOS	25500335	oleic acid (18:1n9)	18:1n9	18	2555	European	Males and females	2015	log % of total fatty acid concentration	NA
Tintle	FraminghamHOS	25500335	linoleic acid (18:2n6)	18:2n6	18	2555	European	Males and females	2015	log % of total fatty acid concentration	NA
Tintle	FraminghamHOS	25500335	alpha-linolenic acid (18:3n3)	18:3n3	18	2555	European	Males and females	2015	log % of total fatty acid concentration	NA
Tintle	FraminghamHOS	25500335	gamma-linolenic acid (18:3n6)	18:3n6	18	2555	European	Males and females	2015	log % of total fatty acid concentration	NA
Tintle	FraminghamHOS	25500335	dihomo-gamma-linolenic acid (20:3n6)	20:3n6	20	2555	European	Males and females	2015	log % of total fatty acid concentration	NA
Tintle	FraminghamHOS	25500335	arachidonic acid (20:4n6)	20:4n6	20	2555	European	Males and females	2015	log % of total fatty acid concentration	NA
Tintle	FraminghamHOS	25500335	adrenic acid (22:4n6)	22:4n6	22	2555	European	Males and females	2015	log % of total fatty acid concentration	NA
Tintle	FraminghamHOS	25500335	docosapentaenoic acid (22:5n3)	22:5n3	22	2555	European	Males and females	2015	log % of total fatty acid concentration	NA
Wu	CHARGE	23362303	palmitic acid (16:0)	16:00:00	16	8961	European	Males and females	2013	% of total fatty acid concentration	ieu-a-1157
Wu	CHARGE	23362303	palmitoleic acid (16:1n7)	16:1n7	16	8961	European	Males and females	2013	% of total fatty acid concentration	ieu-a-1156
Wu	CHARGE	23362303	stearic acid (18:0)	18:00:00	18	8961	European	Males and females	2013	% of total fatty acid concentration	ieu-a-1158
Wu	CHARGE	23362303	oleic acid (18:1n9)	18:1n9	18	8961	European	Males and females	2013	% of total fatty acid concentration	ieu-a-1155
Zhu	NHAPC/MESA	26932504	palmitic acid (16:0)	16:00:00	16	3521	East Asians	Males and females	2017	% of total fatty acid concentration	NA
Zhu	NHAPC/MESA	26932504	stearic acid (18:0)	18:00:00	18	3521	East Asians	Males and females	2017	% of total fatty acid concentration	NA
Zhu	NHAPC/MESA	26932504	behenic acid (22:0)	22:00:00	22	3521	East Asians	Males and females	2017	% of total fatty acid concentration	NA
Zhu	NHAPC/MESA	26932504	myristic acid (14:0)	14:00:00	14	3521	East Asians	Males and females	2017	% of total fatty acid concentration	NA
Zhu	NHAPC/MESA	26932504	arachidic acid (20:0)	20:00:00	20	3521	East Asians	Males and females	2017	% of total fatty acid concentration	NA
Zhu	NHAPC/MESA	26932504	lignoceric acid (24:0)	1 day, 0:00:00	24	2865	East Asians	Males and females	2017	% of total fatty acid concentration	NA
Excluded
Mychaleckyj JC	PROVIDE/CRYPTO	29514873	saturated FA/polyunsaturated FA	NA	NA	1142	South Asian	Females	2018	log % of total fatty acid concentration	NA
Mychaleckyj JC	PROVIDE/CRYPTO	29514873	alpha-linolenic acid (18:3n3)	18:3n3	18	1142	South Asian	Females	2018	log % of total fatty acid concentration	NA
Mychaleckyj JC	PROVIDE/CRYPTO	29514873	arachidic acid (20:0)	20:00:00	20	1142	South Asian	Females	2018	log % of total fatty acid concentration	NA
Mychaleckyj JC	PROVIDE/CRYPTO	29514873	behenic acid (22:0)	22:00:00	22	1142	South Asian	Females	2018	log % of total fatty acid concentration	NA
Mychaleckyj JC	PROVIDE/CRYPTO	29514873	dihomo-gamma-linolenic acid (20:3n6)	20:3n6	20	1142	South Asian	Females	2018	log % of total fatty acid concentration	NA
Mychaleckyj JC	PROVIDE/CRYPTO	29514873	docosahexaenoic acid (22:6n3)	22:6n3	22	1142	South Asian	Females	2018	log % of total fatty acid concentration	NA
Mychaleckyj JC	PROVIDE/CRYPTO	29514873	docosapentaenoic acid (22:5n3)	22:5n3	22	1142	South Asian	Females	2018	log % of total fatty acid concentration	NA
Mychaleckyj JC	PROVIDE/CRYPTO	29514873	adrenic acid (22:4n6)	22:4n6	22	1142	South Asian	Females	2018	log % of total fatty acid concentration	NA
Mychaleckyj JC	PROVIDE/CRYPTO	29514873	eicosadienoic acid (20:2n6)	20:2n6	20	1142	South Asian	Females	2018	log % of total fatty acid concentration	NA
Mychaleckyj JC	PROVIDE/CRYPTO	29514873	eicosapentaenoic acid (20:5n3)	20:5n3	20	1142	South Asian	Females	2018	log % of total fatty acid concentration	NA
Mychaleckyj JC	PROVIDE/CRYPTO	29514873	gamma-linolenic acid (18:3n6)	18:3n6	18	1142	South Asian	Females	2018	log % of total fatty acid concentration	NA
Mychaleckyj JC	PROVIDE/CRYPTO	29514873	lignoceric acid (24:0)	1 day, 0:00:00	24	1142	South Asian	Females	2018	log % of total fatty acid concentration	NA
Mychaleckyj JC	PROVIDE/CRYPTO	29514873	linoleic acid (18:2n6)	18:2n6	18	1142	South Asian	Females	2018	log % of total fatty acid concentration	NA
Mychaleckyj JC	PROVIDE/CRYPTO	29514873	monounsaturated fatty acid	NA	NA	1142	South Asian	Females	2018	log % of total fatty acid concentration	NA
Mychaleckyj JC	PROVIDE/CRYPTO	29514873	myristic acid (14:0)	14:00:00	14	1142	South Asian	Females	2018	log % of total fatty acid concentration	NA
Mychaleckyj JC	PROVIDE/CRYPTO	29514873	nervonic acid (24:1n9)	24:1n9	24	1142	South Asian	Females	2018	log % of total fatty acid concentration	NA
Mychaleckyj JC	PROVIDE/CRYPTO	29514873	oleic acid (18:1n9)	18:1n9	18	1142	South Asian	Females	2018	log % of total fatty acid concentration	NA
Mychaleckyj JC	PROVIDE/CRYPTO	29514873	omega-3 fatty acids	NA	NA	1142	South Asian	Females	2018	log % of total fatty acid concentration	NA
Mychaleckyj JC	PROVIDE/CRYPTO	29514873	omega-6 fatty acids	NA	NA	1142	South Asian	Females	2018	log % of total fatty acid concentration	NA
Mychaleckyj JC	PROVIDE/CRYPTO	29514873	palmitoleic acid (16:1n7)	16:1n7	16	1142	South Asian	Females	2018	log % of total fatty acid concentration	NA
Mychaleckyj JC	PROVIDE/CRYPTO	29514873	stearic acid (18:0)	18:00:00	18	1142	South Asian	Females	2018	log % of total fatty acid concentration	NA
Mychaleckyj JC	PROVIDE/CRYPTO	29514873	total polyunsaturated fatty acids	NA	NA	1142	South Asian	Females	2018	log % of total fatty acid concentration	NA
Mychaleckyj JC	PROVIDE/CRYPTO	29514873	total saturated fatty acids	NA	NA	1142	South Asian	Females	2018	log % of total fatty acid concentration	NA
Mychaleckyj JC	PROVIDE/CRYPTO	29514873	trans (16:1n7)	16:1n7	16	1142	South Asian	Females	2018	log % of total fatty acid concentration	NA
Mychaleckyj JC	PROVIDE/CRYPTO	29514873	trans (18:1)	18:01:00	18	1142	South Asian	Females	2018	log % of total fatty acid concentration	NA
Mychaleckyj JC	PROVIDE/CRYPTO	29514873	trans (18:2)	18:02:00	18	1142	South Asian	Females	2018	log % of total fatty acid concentration	NA
Mychaleckyj JC	PROVIDE/CRYPTO	29514873	trans fatty acids	NA	NA	1142	South Asian	Females	2018	log % of total fatty acid concentration	NA
Mychaleckyj JC	PROVIDE/CRYPTO	29514873	arachidonic acid (20:4n6)	20:4n6	20	1142	South Asian	Females	2018	log % of total fatty acid concentration	NA
Mychaleckyj JC	PROVIDE/CRYPTO	29514873	capric acid (10:0)	10:00:00	10	1142	South Asian	Females	2018	log % of total fatty acid concentration	NA
Mychaleckyj JC	PROVIDE/CRYPTO	29514873	docosapentaenoic acid (22:5n6)	22:5n6	22	1142	South Asian	Females	2018	log % of total fatty acid concentration	NA
Mychaleckyj JC	PROVIDE/CRYPTO	29514873	eicosenoic acid (20:1n9)	20:01:00	20	1142	South Asian	Females	2018	log % of total fatty acid concentration	NA
Mychaleckyj JC	PROVIDE/CRYPTO	29514873	lauric acid (12:0)	12:00:00	12	1142	South Asian	Females	2018	log % of total fatty acid concentration	NA
Mychaleckyj JC	PROVIDE/CRYPTO	29514873	palmitic acid (16:0)	16:00:00	16	1142	South Asian	Females	2018	log % of total fatty acid concentration	NA
Mychaleckyj JC	PROVIDE/CRYPTO	29514873	polyunsaturated FA-6/polyunsaturated FA-3	NA	NA	1142	South Asian	Females	2018	log % of total fatty acid concentration	NA

## Sheet: Supplementary Table S3
Supplementary Table S3. SNPs associated with fatty acids in previous studies and their alias Rsids or r2 proxies in Europeans
SNP	Chr	SNP.GRCh37	SNP.GRCh38.p12	type	fatty acid
rs630041	1	20379575	20053082	lead variant	Plasma omega-6 polyunsaturated fatty acid levels (linoleic acid)
rs4646487	1	47279175	46813503	proxy	10-undecenoate (11:1n1)
rs4646493	1	47281302	46815630	proxy	10-undecenoate (11:1n1)
rs3820080	1	47281535	46815863	proxy	10-undecenoate (11:1n1)
rs3766197	1	47281827	46816155	proxy	10-undecenoate (11:1n1)
rs3766195	1	47284572	46818900	proxy	10-undecenoate (11:1n1)
rs11583922	1	47310878	46845206	proxy	10-undecenoate (11:1n1)
rs9429103	1	47331191	46865519	proxy	10-undecenoate (11:1n1)
rs6678639	1	47331966	46866294	proxy	10-undecenoate (11:1n1)
rs72637968	1	47341186	61603732	proxy	10-undecenoate (11:1n1)
rs12409463	1	47343387	46877715	proxy	10-undecenoate (11:1n1)
rs12095130	1	47345926	46880254	proxy	10-undecenoate (11:1n1)
rs6663730	1	47347425	46881753	proxy	10-undecenoate (11:1n1)
rs6663731	1	47347427	46881755	proxy	10-undecenoate (11:1n1)
rs59428107	1	47364062	46898390	proxy	10-undecenoate (11:1n1)
rs28597732	1	47365292	46899620	proxy	10-undecenoate (11:1n1)
rs11807217	1	47371118	46905446	proxy	10-undecenoate (11:1n1)
rs6687264	1	47374039	46908367	proxy	10-undecenoate (11:1n1)
rs6672252	1	47374259	46908587	proxy	10-undecenoate (11:1n1)
rs6672695	1	47374731	46909059	proxy	10-undecenoate (11:1n1)
rs58936229	1	47379824	46914153	proxy	10-undecenoate (11:1n1)
rs60705719	1	47382639	46916967	proxy	10-undecenoate (11:1n1)
rs4507958	1	47383041	46917369	proxy	10-undecenoate (11:1n1)
rs11211394	1	47383352	46917680	proxy	10-undecenoate (11:1n1)
rs10890426	1	47385304	46919632	proxy	10-undecenoate (11:1n1)
rs10890427	1	47385518	46919846	proxy	10-undecenoate (11:1n1)
rs141032338	1	47386549	46943747	proxy	10-undecenoate (11:1n1)
rs12132488	1	47389613	46923941	proxy	10-undecenoate (11:1n1)
rs12080585	1	47390015	46924343	proxy	10-undecenoate (11:1n1)
rs11211401	1	47390848	46925176	proxy	10-undecenoate (11:1n1)
rs11211402	1	47392054	46926382	proxy	10-undecenoate (11:1n1)
rs11211403	1	47392855	46927183	proxy	10-undecenoate (11:1n1)
rs67392104	1	47393312	46927640	proxy	10-undecenoate (11:1n1)
rs4491016	1	47394096	46928424	proxy	10-undecenoate (11:1n1)
rs11211405	1	47395347	46929675	proxy	10-undecenoate (11:1n1)
rs9333029	1	47396162	46930490	lead variant	10-undecenoate (11:1n1)
rs386621859	1	47396162	46930490	alias rsid	10-undecenoate (11:1n1)
rs9333027	1	47396501	46930829	proxy	10-undecenoate (11:1n1)
rs4660979	1	47397089	46931417	proxy	10-undecenoate (11:1n1)
rs148556935	1	47398228	81082675	proxy	10-undecenoate (11:1n1)
rs1126742	1	47398496	46932824	proxy	10-undecenoate (11:1n1)
rs3890010	1	47398913	46933241	proxy	10-undecenoate (11:1n1)
rs4660980	1	47399497	46933825	proxy	10-undecenoate (11:1n1)
rs150932197	1	47401023	46932556	proxy	10-undecenoate (11:1n1)
rs9332998	1	47404186	46938514	proxy	10-undecenoate (11:1n1)
rs9332996	1	47405408	46939736	proxy	10-undecenoate (11:1n1)
rs115074133	1	47409419	46875514	proxy	10-undecenoate (11:1n1)
rs34342734	1	47411106	46945435	proxy	10-undecenoate (11:1n1)
rs57025390	1	47412477	46946805	proxy	10-undecenoate (11:1n1)
rs7556052	1	47414851	46949179	lead variant	10-undecenoate (11:1n1)
rs11211462	1	47414851	46949179	alias rsid	10-undecenoate (11:1n1)
rs57999973	1	47414851	46949179	alias rsid	10-undecenoate (11:1n1)
rs11211408	1	47416270	46950598	proxy	10-undecenoate (11:1n1)
rs1847229	1	47423483	46957811	proxy	10-undecenoate (11:1n1)
rs4660983	1	47424594	46958922	proxy	10-undecenoate (11:1n1)
rs143341434	1	54759547	54293874	lead variant	18:2, linoleic acid (LA)
rs116816976	1	55224773	54759100	proxy	18:2, linoleic acid (LA)
rs113105517	1	55243587	54777914	lead variant	18:2, linoleic acid (LA)
rs190934192	1	55334001	54868328	lead variant	18:2, linoleic acid (LA); Omega-6 fatty acids
rs12117661	1	55487346	55021673	proxy	18:2, linoleic acid (LA)
rs34232196	1	55489542	55023869	proxy	18:2, linoleic acid (LA)
rs201732208	1	55490861	20088273	proxy	18:2, linoleic acid (LA)
rs4609471	1	55493584	55027911	lead variant	18:2, linoleic acid (LA)
rs59565908	1	55493584	55027911	alias rsid	18:2, linoleic acid (LA)
rs9700765	1	55493584	55027911	alias rsid	18:2, linoleic acid (LA)
rs11591147	1	55505647	55039974	lead variant	Omega-6 fatty acids
rs17414716	1	55759138	55293465	lead variant	Total fatty acids; 18:2, linoleic acid (LA)
rs1539053	1	58099707	57634035	lead variant	Plasma omega-6 polyunsaturated fatty acid levels (arachidonic acid)
rs1404384	1	58109829	57644157	lead variant	Plasma omega-6 polyunsaturated fatty acid levels (arachidonic acid)
rs626787	1	62901243	62435572	proxy	18:2, linoleic acid (LA); Omega-6 fatty acids
rs631106	1	62901807	62436136	proxy	18:2, linoleic acid (LA); Omega-6 fatty acids
rs9436221	1	62903359	62437688	proxy	18:2, linoleic acid (LA); Omega-6 fatty acids
rs9436222	1	62903363	62437692	proxy	18:2, linoleic acid (LA); Omega-6 fatty acids
rs9436223	1	62903547	62437876	proxy	18:2, linoleic acid (LA); Omega-6 fatty acids
rs12029068	1	62904295	62438624	proxy	18:2, linoleic acid (LA); Omega-6 fatty acids
rs9436661	1	62904575	62438904	proxy	18:2, linoleic acid (LA); Omega-6 fatty acids
rs11588261	1	62904936	62439265	proxy	Total fatty acids; 18:2, linoleic acid (LA); Omega-6 fatty acids
rs10493322	1	62905893	62440222	proxy	18:2, linoleic acid (LA); Omega-6 fatty acids
rs150171344	1	62906034	62440364	proxy	18:2, linoleic acid (LA); Omega-6 fatty acids
rs60688353	1	62906089	62440419	proxy	18:2, linoleic acid (LA); Omega-6 fatty acids
rs638714	1	62906489	62440818	proxy	18:2, linoleic acid (LA); Omega-6 fatty acids
rs638305	1	62906537	62440866	proxy	18:2, linoleic acid (LA); Omega-6 fatty acids
rs35778797	1	62906682	62441013	proxy	18:2, linoleic acid (LA); Omega-6 fatty acids
rs637723	1	62906728	62441057	proxy	18:2, linoleic acid (LA); Omega-6 fatty acids
rs656297	1	62907595	62441924	proxy	Total fatty acids; 18:2, linoleic acid (LA); Omega-6 fatty acids
rs642845	1	62908235	62442564	proxy	18:2, linoleic acid (LA); Omega-6 fatty acids
rs641540	1	62908538	62442867	proxy	18:2, linoleic acid (LA); Omega-6 fatty acids
rs598253	1	62911341	62445670	proxy	18:2, linoleic acid (LA); Omega-6 fatty acids
rs11207969	1	62911751	62446080	proxy	18:2, linoleic acid (LA); Omega-6 fatty acids
rs659656	1	62912120	62446449	proxy	18:2, linoleic acid (LA); Omega-6 fatty acids
rs10158897	1	62912919	62447248	proxy	18:2, linoleic acid (LA); Omega-6 fatty acids
rs783291	1	62914978	62449307	proxy	18:2, linoleic acid (LA); Omega-6 fatty acids
rs11207970	1	62915473	62449802	proxy	18:2, linoleic acid (LA); Omega-6 fatty acids
rs583609	1	62916796	62451125	proxy	18:2, linoleic acid (LA); Omega-6 fatty acids
rs597470	1	62917796	62452125	proxy	Total fatty acids; 18:2, linoleic acid (LA); Omega-6 fatty acids
rs597078	1	62917857	62452186	proxy	Total fatty acids; 18:2, linoleic acid (LA); Omega-6 fatty acids
rs597076	1	62917865	62452194	proxy	18:2, linoleic acid (LA); Omega-6 fatty acids
rs35530163	1	62918198	62452528	proxy	18:2, linoleic acid (LA); Omega-6 fatty acids
rs630144	1	62918864	62453193	proxy	18:2, linoleic acid (LA); Omega-6 fatty acids
rs10714295	1	62919027	62453357	proxy	18:2, linoleic acid (LA); Omega-6 fatty acids
rs79346928	1	62919978	62454308	proxy	18:2, linoleic acid (LA); Omega-6 fatty acids
rs636523	1	62920008	62454337	proxy	18:2, linoleic acid (LA); Omega-6 fatty acids
rs636497	1	62920029	62454358	proxy	18:2, linoleic acid (LA); Omega-6 fatty acids
rs624660	1	62920388	62454717	proxy	18:2, linoleic acid (LA); Omega-6 fatty acids
rs634341	1	62921422	62455751	proxy	18:2, linoleic acid (LA); Omega-6 fatty acids
rs3913007	1	62921586	62455915	proxy	18:2, linoleic acid (LA); Omega-6 fatty acids
rs4350231	1	62922660	62456989	proxy	Total fatty acids; 18:2, linoleic acid (LA); Omega-6 fatty acids
rs12023489	1	62923858	62458187	proxy	18:2, linoleic acid (LA); Omega-6 fatty acids
rs12037659	1	62923863	62458192	proxy	18:2, linoleic acid (LA); Omega-6 fatty acids
rs62932760	1	62924205	62458535	proxy	Total fatty acids; 18:2, linoleic acid (LA); Omega-6 fatty acids
rs9988450	1	62924448	62458777	proxy	18:2, linoleic acid (LA); Omega-6 fatty acids
rs1305520	1	62926057	62460386	proxy	Total fatty acids; 18:2, linoleic acid (LA); Omega-6 fatty acids
rs7547965	1	62926371	62460700	proxy	Total fatty acids; 18:2, linoleic acid (LA); Omega-6 fatty acids
rs1167996	1	62927797	62462126	proxy	Total fatty acids; 18:2, linoleic acid (LA); Omega-6 fatty acids
rs998403	1	62928549	62462878	proxy	18:2, linoleic acid (LA); Omega-6 fatty acids
rs11356503	1	62929378	62463708	proxy	18:2, linoleic acid (LA); Omega-6 fatty acids
rs1177541	1	62929892	62464221	proxy	Total fatty acids; 18:2, linoleic acid (LA); Omega-6 fatty acids
rs11207972	1	62930224	62464553	proxy	Total fatty acids; 18:2, linoleic acid (LA); Omega-6 fatty acids
rs1167998	1	62931632	62465961	proxy	Total fatty acids; 18:2, linoleic acid (LA); Omega-6 fatty acids
rs1168001	1	62933758	62468087	proxy	Total fatty acids; 18:2, linoleic acid (LA); Omega-6 fatty acids
rs12124281	1	62934002	62468331	proxy	Total fatty acids; 18:2, linoleic acid (LA); Omega-6 fatty acids
rs12124284	1	62934027	62468356	proxy	Total fatty acids; 18:2, linoleic acid (LA); Omega-6 fatty acids
rs1168002	1	62934308	62468637	proxy	Total fatty acids; 18:2, linoleic acid (LA); Omega-6 fatty acids
rs1168003	1	62934846	62469175	proxy	Total fatty acids; 18:2, linoleic acid (LA); Omega-6 fatty acids
rs138871224	1	62935577	62469907	proxy	18:2, linoleic acid (LA); Omega-6 fatty acids
rs1007205	1	62936912	62471241	proxy	18:2, linoleic acid (LA); Omega-6 fatty acids
rs10889330	1	62939466	62473795	proxy	Total fatty acids; 18:2, linoleic acid (LA); Omega-6 fatty acids
rs1979722	1	62940097	62474426	proxy	18:2, linoleic acid (LA); Omega-6 fatty acids
rs72500968	1	62940266	62474595	proxy	18:2, linoleic acid (LA); Omega-6 fatty acids
rs10889331	1	62943007	62477336	proxy	Total fatty acids; 18:2, linoleic acid (LA); Omega-6 fatty acids
rs1168009	1	62943954	62478283	proxy	Total fatty acids; 18:2, linoleic acid (LA); Omega-6 fatty acids
rs1168010	1	62943979	62478308	proxy	Total fatty acids; 18:2, linoleic acid (LA); Omega-6 fatty acids
rs35913674	1	62944947	62479277	proxy	18:2, linoleic acid (LA); Omega-6 fatty acids
rs1183260	1	62945418	62479747	proxy	18:2, linoleic acid (LA); Omega-6 fatty acids
rs6587976	1	62945631	62479960	proxy	18:2, linoleic acid (LA); Omega-6 fatty acids
rs1305521	1	62949034	62483363	proxy	18:2, linoleic acid (LA); Omega-6 fatty acids
rs11207974	1	62949960	62484289	proxy	18:2, linoleic acid (LA); Omega-6 fatty acids
rs10889332	1	62950858	62485187	proxy	18:2, linoleic acid (LA); Omega-6 fatty acids
rs57650980	1	62954372	62488703	proxy	Total fatty acids; 18:2, linoleic acid (LA); Omega-6 fatty acids
rs2489835	1	62954971	62489300	proxy	18:2, linoleic acid (LA); Omega-6 fatty acids
rs1690761	1	62955862	62490191	proxy	18:2, linoleic acid (LA); Omega-6 fatty acids
rs10889333	1	62957030	62491359	proxy	18:2, linoleic acid (LA); Omega-6 fatty acids
rs10889334	1	62957199	62491528	proxy	18:2, linoleic acid (LA); Omega-6 fatty acids
rs10789112	1	62957758	62492087	proxy	18:2, linoleic acid (LA); Omega-6 fatty acids
rs10889335	1	62960101	62494430	proxy	Total fatty acids; 18:2, linoleic acid (LA); Omega-6 fatty acids
rs1168041	1	62960250	62494579	lead variant	Total fatty acids
rs17785834	1	62960250	62494579	alias rsid	Total fatty acids
rs1781202	1	62960250	62494579	alias rsid	Total fatty acids
rs1168040	1	62960575	62494904	proxy	Total fatty acids; 18:2, linoleic acid (LA); Omega-6 fatty acids
rs1168036	1	62962734	62497063	proxy	Total fatty acids; 18:2, linoleic acid (LA); Omega-6 fatty acids
rs1002687	1	62963737	62498066	proxy	Total fatty acids; 18:2, linoleic acid (LA); Omega-6 fatty acids
rs1168034	1	62963914	62498243	proxy	Total fatty acids; 18:2, linoleic acid (LA); Omega-6 fatty acids
rs35529421	1	62965621	62499950	proxy	Total fatty acids; 18:2, linoleic acid (LA); Omega-6 fatty acids
rs1168032	1	62967747	62502076	proxy	Total fatty acids; 18:2, linoleic acid (LA); Omega-6 fatty acids
rs1168031	1	62967987	62502316	proxy	Total fatty acids; 18:2, linoleic acid (LA); Omega-6 fatty acids
rs1168030	1	62968491	62502820	proxy	Total fatty acids; 18:2, linoleic acid (LA); Omega-6 fatty acids
rs56342264	1	62968909	62503239	proxy	Total fatty acids; 18:2, linoleic acid (LA); Omega-6 fatty acids
rs1168029	1	62969402	62503731	proxy	Total fatty acids; 18:2, linoleic acid (LA); Omega-6 fatty acids
rs1168028	1	62969431	62503760	proxy	Total fatty acids; 18:2, linoleic acid (LA); Omega-6 fatty acids
rs1168027	1	62970184	62504513	proxy	Total fatty acids; 18:2, linoleic acid (LA); Omega-6 fatty acids
rs1168026	1	62970996	62505325	proxy	Total fatty acids; 18:2, linoleic acid (LA); Omega-6 fatty acids
rs11311703	1	62972142	62506472	proxy	Total fatty acids; 18:2, linoleic acid (LA); Omega-6 fatty acids
rs7527004	1	62972228	62506557	proxy	Total fatty acids; 18:2, linoleic acid (LA); Omega-6 fatty acids
rs1184865	1	62973795	62508124	proxy	Total fatty acids; 18:2, linoleic acid (LA); Omega-6 fatty acids
rs1168042	1	62974150	62508479	proxy	Total fatty acids; 18:2, linoleic acid (LA); Omega-6 fatty acids
rs35836805	1	62974458	62508791	proxy	Total fatty acids; 18:2, linoleic acid (LA); Omega-6 fatty acids
rs11207976	1	62976751	62511080	proxy	Total fatty acids; 18:2, linoleic acid (LA); Omega-6 fatty acids
rs11207977	1	62977307	62511636	proxy	Total fatty acids; 18:2, linoleic acid (LA); Omega-6 fatty acids
rs1781212	1	62977419	62511748	proxy	Total fatty acids; 18:2, linoleic acid (LA); Omega-6 fatty acids
rs1168044	1	62977558	62511887	proxy	Total fatty acids; 18:2, linoleic acid (LA); Omega-6 fatty acids
rs1690755	1	62980161	62514490	proxy	Total fatty acids; 18:2, linoleic acid (LA); Omega-6 fatty acids
rs72306409	1	62980399	62514729	proxy	Total fatty acids; 18:2, linoleic acid (LA); Omega-6 fatty acids
rs10889336	1	62980410	62514739	proxy	Total fatty acids; 18:2, linoleic acid (LA); Omega-6 fatty acids
rs10889337	1	62980607	62514936	proxy	Total fatty acids; 18:2, linoleic acid (LA); Omega-6 fatty acids
rs12090886	1	62981440	62515769	proxy	Total fatty acids; 18:2, linoleic acid (LA); Omega-6 fatty acids
rs11207979	1	62982994	62517323	proxy	Total fatty acids; 18:2, linoleic acid (LA); Omega-6 fatty acids
rs1168046	1	62983693	62518022	proxy	Total fatty acids; 18:2, linoleic acid (LA); Omega-6 fatty acids
rs1168047	1	62983751	62518080	proxy	Total fatty acids; 18:2, linoleic acid (LA); Omega-6 fatty acids
rs10889338	1	62984897	62519226	proxy	Total fatty acids; 18:2, linoleic acid (LA); Omega-6 fatty acids
rs148513064	1	62986146	62520476	proxy	Total fatty acids; 18:2, linoleic acid (LA); Omega-6 fatty acids
rs145329819	1	62986157	62520487	proxy	Total fatty acids; 18:2, linoleic acid (LA); Omega-6 fatty acids
rs1168050	1	62986955	62521284	proxy	Total fatty acids; 18:2, linoleic acid (LA); Omega-6 fatty acids
rs1690766	1	62987289	62521618	proxy	Total fatty acids; 18:2, linoleic acid (LA); Omega-6 fatty acids
rs1781195	1	62988972	62523301	proxy	Total fatty acids; 18:2, linoleic acid (LA); Omega-6 fatty acids
rs1627591	1	62989807	62524136	proxy	Total fatty acids; 18:2, linoleic acid (LA); Omega-6 fatty acids
rs11577840	1	62991369	62525698	proxy	Total fatty acids; 18:2, linoleic acid (LA); Omega-6 fatty acids
rs12062275	1	62991905	62526234	proxy	Total fatty acids; 18:2, linoleic acid (LA); Omega-6 fatty acids
rs11207980	1	62992749	62527078	proxy	Total fatty acids; 18:2, linoleic acid (LA); Omega-6 fatty acids
rs4915838	1	62993068	62527397	proxy	Total fatty acids; 18:2, linoleic acid (LA); Omega-6 fatty acids
rs61775910	1	62993403	62527732	proxy	Total fatty acids; 18:2, linoleic acid (LA); Omega-6 fatty acids
rs12403207	1	62993620	62527949	proxy	Total fatty acids; 18:2, linoleic acid (LA); Omega-6 fatty acids
rs1168015	1	62996046	62530375	proxy	Total fatty acids; 18:2, linoleic acid (LA); Omega-6 fatty acids
rs1168013	1	62996838	62531167	proxy	Total fatty acids; 18:2, linoleic acid (LA); Omega-6 fatty acids
rs35664253	1	62997736	62532066	proxy	Total fatty acids; 18:2, linoleic acid (LA); Omega-6 fatty acids
rs141381355	1	62999110	62533440	proxy	Total fatty acids; 18:2, linoleic acid (LA); Omega-6 fatty acids
rs4915840	1	62999595	62533924	proxy	Total fatty acids; 18:2, linoleic acid (LA); Omega-6 fatty acids
rs61393465	1	63000731	62535061	proxy	Total fatty acids; 18:2, linoleic acid (LA); Omega-6 fatty acids
rs1168018	1	63001120	62535449	proxy	Total fatty acids; 18:2, linoleic acid (LA); Omega-6 fatty acids
rs1168017	1	63002551	62536880	proxy	Total fatty acids; 18:2, linoleic acid (LA); Omega-6 fatty acids
rs7548877	1	63005950	62540279	proxy	Total fatty acids; 18:2, linoleic acid (LA); Omega-6 fatty acids
rs11207981	1	63006087	62540416	proxy	Total fatty acids; 18:2, linoleic acid (LA); Omega-6 fatty acids
rs1168023	1	63006595	62540924	proxy	Total fatty acids; 18:2, linoleic acid (LA); Omega-6 fatty acids
rs67730679	1	63006803	62541133	proxy	Total fatty acids; 18:2, linoleic acid (LA); Omega-6 fatty acids
rs1781221	1	63006842	62541171	proxy	Total fatty acids; 18:2, linoleic acid (LA); Omega-6 fatty acids
rs11207982	1	63007182	62541511	proxy	Total fatty acids; 18:2, linoleic acid (LA); Omega-6 fatty acids
rs1184547	1	63007228	62541557	proxy	Total fatty acids; 18:2, linoleic acid (LA); Omega-6 fatty acids
rs1168022	1	63007721	62542050	proxy	Total fatty acids; 18:2, linoleic acid (LA); Omega-6 fatty acids
rs1168021	1	63009900	62544229	proxy	Total fatty acids; 18:2, linoleic acid (LA); Omega-6 fatty acids
rs1168020	1	63009956	62544285	proxy	Total fatty acids; 18:2, linoleic acid (LA); Omega-6 fatty acids
rs1179765	1	63010110	62544439	proxy	Total fatty acids; 18:2, linoleic acid (LA); Omega-6 fatty acids
rs12074528	1	63010871	62545200	proxy	Total fatty acids; 18:2, linoleic acid (LA); Omega-6 fatty acids
rs10889339	1	63012056	62546385	proxy	Total fatty acids; 18:2, linoleic acid (LA); Omega-6 fatty acids
rs10889340	1	63012071	62546400	proxy	Total fatty acids; 18:2, linoleic acid (LA); Omega-6 fatty acids
rs11207983	1	63012107	62546436	proxy	Total fatty acids; 18:2, linoleic acid (LA); Omega-6 fatty acids
rs2029763	1	63013134	62547463	proxy	Total fatty acids; 18:2, linoleic acid (LA); Omega-6 fatty acids
rs11207984	1	63013396	62547725	proxy	Total fatty acids; 18:2, linoleic acid (LA); Omega-6 fatty acids
rs11207985	1	63013786	62548115	proxy	Total fatty acids; 18:2, linoleic acid (LA); Omega-6 fatty acids
rs10789113	1	63015199	62549528	proxy	Total fatty acids; 18:2, linoleic acid (LA); Omega-6 fatty acids
rs11343278	1	63016390	62550720	proxy	18:2, linoleic acid (LA); Omega-6 fatty acids
rs11207986	1	63018170	62552499	proxy	Total fatty acids; 18:2, linoleic acid (LA); Omega-6 fatty acids
rs10889342	1	63018852	62553181	proxy	Total fatty acids; 18:2, linoleic acid (LA); Omega-6 fatty acids
rs7519785	1	63019919	62554248	proxy	Total fatty acids; 18:2, linoleic acid (LA); Omega-6 fatty acids
rs10159255	1	63020816	62555145	proxy	Total fatty acids; 18:2, linoleic acid (LA); Omega-6 fatty acids
rs2131925	1	63025942	62560271	proxy	Total fatty acids; 18:2, linoleic acid (LA); Omega-6 fatty acids
rs2131926	1	63026011	62560340	proxy	Total fatty acids; 18:2, linoleic acid (LA); Omega-6 fatty acids
rs10889343	1	63026429	62560758	proxy	Total fatty acids; 18:2, linoleic acid (LA); Omega-6 fatty acids
rs4329540	1	63027024	62561353	proxy	Total fatty acids; 18:2, linoleic acid (LA); Omega-6 fatty acids
rs4915621	1	63029433	62563762	proxy	Total fatty acids; 18:2, linoleic acid (LA); Omega-6 fatty acids
rs6693353	1	63031616	62565945	proxy	Total fatty acids; 18:2, linoleic acid (LA); Omega-6 fatty acids
rs10889344	1	63033941	62568270	proxy	Total fatty acids; 18:2, linoleic acid (LA); Omega-6 fatty acids
rs10789114	1	63034222	62568551	proxy	Total fatty acids; 18:2, linoleic acid (LA); Omega-6 fatty acids
rs7555577	1	63034363	62568692	proxy	18:2, linoleic acid (LA); Omega-6 fatty acids
rs144042353	1	63036129	NA	proxy	Total fatty acids; 18:2, linoleic acid (LA); Omega-6 fatty acids
rs116405518	1	63036807	NA	proxy	Total fatty acids; 18:2, linoleic acid (LA); Omega-6 fatty acids
rs12116574	1	63037837	62572166	proxy	Total fatty acids; 18:2, linoleic acid (LA); Omega-6 fatty acids
rs142666378	1	63038303	62572633	proxy	Total fatty acids; 18:2, linoleic acid (LA); Omega-6 fatty acids
rs6696502	1	63039533	62573862	proxy	Total fatty acids; 18:2, linoleic acid (LA); Omega-6 fatty acids
rs12038768	1	63040728	62575057	proxy	Total fatty acids; 18:2, linoleic acid (LA); Omega-6 fatty acids
rs11207990	1	63041086	62575415	proxy	Total fatty acids; 18:2, linoleic acid (LA); Omega-6 fatty acids
rs11207992	1	63041800	62576129	proxy	Total fatty acids; 18:2, linoleic acid (LA); Omega-6 fatty acids
rs1472257	1	63042126	62576455	proxy	Total fatty acids; 18:2, linoleic acid (LA); Omega-6 fatty acids
rs10789116	1	63042738	62577067	proxy	Total fatty acids; 18:2, linoleic acid (LA); Omega-6 fatty acids
rs1748201	1	63045506	62579835	proxy	Total fatty acids; 18:2, linoleic acid (LA); Omega-6 fatty acids
rs1748200	1	63046039	62580368	proxy	Total fatty acids; 18:2, linoleic acid (LA); Omega-6 fatty acids
rs1629122	1	63046578	62580907	proxy	Total fatty acids; 18:2, linoleic acid (LA); Omega-6 fatty acids
rs11207994	1	63047987	62582316	proxy	Total fatty acids; 18:2, linoleic acid (LA); Omega-6 fatty acids
rs2934744	1	63048045	62582374	proxy	Total fatty acids; 18:2, linoleic acid (LA); Omega-6 fatty acids
rs9436224	1	63048275	62582604	proxy	18:2, linoleic acid (LA); Omega-6 fatty acids
rs34465969	1	63048276	62582605	proxy	18:2, linoleic acid (LA); Omega-6 fatty acids
rs35194512	1	63048277	62582606	proxy	18:2, linoleic acid (LA); Omega-6 fatty acids
rs11207995	1	63049551	62583880	proxy	Total fatty acids; 18:2, linoleic acid (LA); Omega-6 fatty acids
rs1748195	1	63049593	62583922	proxy	Total fatty acids; 18:2, linoleic acid (LA); Omega-6 fatty acids
rs12042319	1	63049819	62584148	proxy	Total fatty acids; 18:2, linoleic acid (LA); Omega-6 fatty acids
rs3850634	1	63050598	62584927	proxy	Total fatty acids; 18:2, linoleic acid (LA); Omega-6 fatty acids
rs11207996	1	63055470	62589799	proxy	Total fatty acids; 18:2, linoleic acid (LA); Omega-6 fatty acids
rs1748197	1	63056112	62590441	proxy	Total fatty acids; 18:2, linoleic acid (LA); Omega-6 fatty acids
rs2366636	1	63056670	62590999	proxy	Total fatty acids; 18:2, linoleic acid (LA); Omega-6 fatty acids
rs1748199	1	63057136	62591465	proxy	Total fatty acids; 18:2, linoleic acid (LA); Omega-6 fatty acids
rs79439217	1	63060037	62594367	proxy	Total fatty acids; 18:2, linoleic acid (LA); Omega-6 fatty acids
rs6690733	1	63060311	62594640	proxy	Total fatty acids; 18:2, linoleic acid (LA); Omega-6 fatty acids
rs11207997	1	63061906	62596235	proxy	Total fatty acids; 18:2, linoleic acid (LA); Omega-6 fatty acids
rs67461605	1	63070537	62604867	proxy	Total fatty acids; 18:2, linoleic acid (LA); Omega-6 fatty acids
rs10789117	1	63072265	62606594	proxy	Total fatty acids; 18:2, linoleic acid (LA); Omega-6 fatty acids
rs59952505	1	63072867	62607197	proxy	Total fatty acids; 18:2, linoleic acid (LA); Omega-6 fatty acids
rs6675401	1	63073975	62608304	proxy	Total fatty acids; 18:2, linoleic acid (LA); Omega-6 fatty acids
rs6678483	1	63074442	62608771	proxy	Total fatty acids; 18:2, linoleic acid (LA); Omega-6 fatty acids
rs71776858	1	63074527	62608857	proxy	Total fatty acids; 18:2, linoleic acid (LA); Omega-6 fatty acids
rs10889347	1	63075826	62610155	proxy	Total fatty acids; 18:2, linoleic acid (LA); Omega-6 fatty acids
rs10889348	1	63078222	62612551	proxy	18:2, linoleic acid (LA); Omega-6 fatty acids
rs10889349	1	63081919	62616248	proxy	Total fatty acids; 18:2, linoleic acid (LA); Omega-6 fatty acids
rs61471917	1	63084030	62618359	proxy	Total fatty acids; 18:2, linoleic acid (LA); Omega-6 fatty acids
rs10889350	1	63085266	62619595	proxy	Total fatty acids; 18:2, linoleic acid (LA); Omega-6 fatty acids
rs12239736	1	63085997	62620326	proxy	Total fatty acids; 18:2, linoleic acid (LA); Omega-6 fatty acids
rs12239737	1	63086001	62620330	lead variant	18:2, linoleic acid (LA); Omega-6 fatty acids
rs6587980	1	63090858	62625187	proxy	Total fatty acids; 18:2, linoleic acid (LA); Omega-6 fatty acids
rs10157265	1	63093617	62627946	proxy	Total fatty acids; 18:2, linoleic acid (LA); Omega-6 fatty acids
rs34211669	1	63093661	62627991	proxy	Total fatty acids; 18:2, linoleic acid (LA); Omega-6 fatty acids
rs11485618	1	63094207	62628536	proxy	Total fatty acids; 18:2, linoleic acid (LA); Omega-6 fatty acids
rs10789118	1	63094692	62629021	proxy	Total fatty acids; 18:2, linoleic acid (LA); Omega-6 fatty acids
rs7520810	1	63095711	62630040	proxy	Total fatty acids; 18:2, linoleic acid (LA); Omega-6 fatty acids
rs12025800	1	63096781	62631110	proxy	Total fatty acids; 18:2, linoleic acid (LA); Omega-6 fatty acids
rs141409973	1	63097424	62631754	proxy	Total fatty acids; 18:2, linoleic acid (LA); Omega-6 fatty acids
rs10789119	1	63098235	62632564	proxy	Total fatty acids; 18:2, linoleic acid (LA); Omega-6 fatty acids
rs11207999	1	63098641	62632970	proxy	Total fatty acids; 18:2, linoleic acid (LA); Omega-6 fatty acids
rs10889352	1	63099023	62633352	proxy	Total fatty acids; 18:2, linoleic acid (LA); Omega-6 fatty acids
rs2366638	1	63099577	62633906	proxy	Total fatty acids; 18:2, linoleic acid (LA); Omega-6 fatty acids
rs10789120	1	63101123	62635452	proxy	Total fatty acids; 18:2, linoleic acid (LA); Omega-6 fatty acids
rs1570694	1	63103217	62637546	proxy	Total fatty acids; 18:2, linoleic acid (LA); Omega-6 fatty acids
rs6657050	1	63105253	62639582	proxy	Total fatty acids; 18:2, linoleic acid (LA); Omega-6 fatty acids
rs12047226	1	63105538	62639867	proxy	Total fatty acids; 18:2, linoleic acid (LA); Omega-6 fatty acids
rs374214922	1	63106174	62640507	proxy	Total fatty acids; 18:2, linoleic acid (LA); Omega-6 fatty acids
rs7539035	1	63106767	62641096	proxy	Total fatty acids; 18:2, linoleic acid (LA); Omega-6 fatty acids
rs995000	1	63107526	62641855	proxy	Total fatty acids; 18:2, linoleic acid (LA); Omega-6 fatty acids
rs11208000	1	63108374	62642703	proxy	Total fatty acids; 18:2, linoleic acid (LA); Omega-6 fatty acids
rs66531495	1	63108680	62643010	proxy	Total fatty acids; 18:2, linoleic acid (LA); Omega-6 fatty acids
rs993013	1	63111069	62645398	proxy	Total fatty acids; 18:2, linoleic acid (LA); Omega-6 fatty acids
rs1168085	1	63112320	62646649	proxy	Total fatty acids; 18:2, linoleic acid (LA); Omega-6 fatty acids
rs1168086	1	63112389	62646718	proxy	Total fatty acids; 18:2, linoleic acid (LA); Omega-6 fatty acids
rs746735	1	63113511	62647840	proxy	Total fatty acids; 18:2, linoleic acid (LA); Omega-6 fatty acids
rs1168089	1	63113719	62648048	proxy	Total fatty acids; 18:2, linoleic acid (LA); Omega-6 fatty acids
rs33999917	1	63116041	62650371	proxy	Total fatty acids; 18:2, linoleic acid (LA); Omega-6 fatty acids
rs1168093	1	63116227	62650556	proxy	Total fatty acids; 18:2, linoleic acid (LA); Omega-6 fatty acids
rs112957492	1	63117010	62651339	proxy	Total fatty acids; 18:2, linoleic acid (LA); Omega-6 fatty acids
rs35107877	1	63117178	62651508	proxy	Total fatty acids; 18:2, linoleic acid (LA); Omega-6 fatty acids
rs10889353	1	63118196	62652525	proxy	Total fatty acids; 18:2, linoleic acid (LA); Omega-6 fatty acids
rs1168097	1	63120371	62654700	proxy	Total fatty acids; 18:2, linoleic acid (LA); Omega-6 fatty acids
rs60286666	1	63121101	62655431	proxy	18:2, linoleic acid (LA); Omega-6 fatty acids
rs1168098	1	63121294	62655623	proxy	Total fatty acids; 18:2, linoleic acid (LA); Omega-6 fatty acids
rs1168099	1	63122859	62657188	proxy	Total fatty acids; 18:2, linoleic acid (LA); Omega-6 fatty acids
rs4495740	1	63124465	62658794	proxy	Total fatty acids; 18:2, linoleic acid (LA); Omega-6 fatty acids
rs1168102	1	63127705	62662034	proxy	Total fatty acids; 18:2, linoleic acid (LA); Omega-6 fatty acids
rs28641195	1	63128081	62662410	proxy	Total fatty acids; 18:2, linoleic acid (LA); Omega-6 fatty acids
rs1168104	1	63128325	62662654	proxy	Total fatty acids; 18:2, linoleic acid (LA); Omega-6 fatty acids
rs10889354	1	63129082	62663411	proxy	Total fatty acids; 18:2, linoleic acid (LA); Omega-6 fatty acids
rs11208001	1	63130431	62664760	proxy	Total fatty acids; 18:2, linoleic acid (LA); Omega-6 fatty acids
rs2479464	1	63130991	62665320	proxy	Total fatty acids; 18:2, linoleic acid (LA); Omega-6 fatty acids
rs1168132	1	63133468	62667797	proxy	Total fatty acids; 18:2, linoleic acid (LA); Omega-6 fatty acids
rs4587594	1	63133930	62668259	proxy	Total fatty acids; 18:2, linoleic acid (LA); Omega-6 fatty acids
rs28399032	1	63135624	62669953	proxy	Total fatty acids; 18:2, linoleic acid (LA); Omega-6 fatty acids
rs1168128	1	63135846	62670175	proxy	Total fatty acids; 18:2, linoleic acid (LA); Omega-6 fatty acids
rs181835401	1	63135955	62670284	proxy	Total fatty acids; 18:2, linoleic acid (LA); Omega-6 fatty acids
rs1168127	1	63136078	62670407	proxy	Total fatty acids; 18:2, linoleic acid (LA); Omega-6 fatty acids
rs1168124	1	63139730	62674059	proxy	Total fatty acids; 18:2, linoleic acid (LA); Omega-6 fatty acids
rs11208004	1	63145439	62679768	proxy	Total fatty acids; 18:2, linoleic acid (LA); Omega-6 fatty acids
rs111337204	1	63146249	62680578	proxy	Total fatty acids; 18:2, linoleic acid (LA); Omega-6 fatty acids
rs7531579	1	63147040	62681369	proxy	Total fatty acids; 18:2, linoleic acid (LA); Omega-6 fatty acids
rs113655880	1	63152553	62686884	proxy	18:2, linoleic acid (LA); Omega-6 fatty acids
rs56280080	1	63153199	62687531	proxy	Total fatty acids; 18:2, linoleic acid (LA); Omega-6 fatty acids
rs4344355	1	63153953	62688282	proxy	18:2, linoleic acid (LA); Omega-6 fatty acids
rs10889356	1	63155349	62689678	proxy	18:2, linoleic acid (LA); Omega-6 fatty acids
rs1168114	1	63156043	62690372	proxy	18:2, linoleic acid (LA); Omega-6 fatty acids
rs1168113	1	63156098	62690427	proxy	18:2, linoleic acid (LA); Omega-6 fatty acids
rs35834397	1	63159212	62693542	proxy	18:2, linoleic acid (LA); Omega-6 fatty acids
rs10889357	1	63160282	62694611	proxy	18:2, linoleic acid (LA); Omega-6 fatty acids
rs1168107	1	63161173	62695502	proxy	18:2, linoleic acid (LA); Omega-6 fatty acids
rs12136083	1	63163073	62697402	proxy	18:2, linoleic acid (LA); Omega-6 fatty acids
rs113142226	1	63165652	62699981	proxy	18:2, linoleic acid (LA); Omega-6 fatty acids
rs9659790	1	63165761	62700090	proxy	18:2, linoleic acid (LA); Omega-6 fatty acids
rs7526446	1	63167984	62702313	proxy	18:2, linoleic acid (LA); Omega-6 fatty acids
rs144834675	1	63169866	NA	proxy	18:2, linoleic acid (LA); Omega-6 fatty acids
rs6682423	1	63171063	62705392	proxy	18:2, linoleic acid (LA); Omega-6 fatty acids
rs6666816	1	63171199	62705528	proxy	18:2, linoleic acid (LA); Omega-6 fatty acids
rs880694	1	63173284	62707613	proxy	18:2, linoleic acid (LA); Omega-6 fatty acids
rs10889360	1	63173918	62708247	proxy	18:2, linoleic acid (LA); Omega-6 fatty acids
rs11208007	1	63176083	62710412	proxy	18:2, linoleic acid (LA); Omega-6 fatty acids
rs4409689	1	63177365	62711694	proxy	18:2, linoleic acid (LA); Omega-6 fatty acids
rs7518497	1	63177696	62712025	proxy	18:2, linoleic acid (LA); Omega-6 fatty acids
rs9787151	1	63179138	62713467	proxy	18:2, linoleic acid (LA); Omega-6 fatty acids
rs9787156	1	63179212	62713541	proxy	18:2, linoleic acid (LA); Omega-6 fatty acids
rs6686331	1	63182135	62716464	proxy	18:2, linoleic acid (LA); Omega-6 fatty acids
rs1246349	1	95437770	94972214	proxy	Palmitic acid (16:0) plasma levels; Palmitic acid (16:0); Stearic acid (18:0) plasma levels; Stearic acid (18:0)
rs2797623	1	95445468	94979912	proxy	Palmitic acid (16:0) plasma levels; Palmitic acid (16:0); Stearic acid (18:0) plasma levels; Stearic acid (18:0)
rs6694535	1	95447933	94982377	proxy	Palmitic acid (16:0) plasma levels; Palmitic acid (16:0); Stearic acid (18:0) plasma levels; Stearic acid (18:0)
rs7547662	1	95457236	94991680	proxy	Palmitic acid (16:0) plasma levels; Palmitic acid (16:0); Stearic acid (18:0) plasma levels; Stearic acid (18:0)
rs7533303	1	95462971	94997415	proxy	Palmitic acid (16:0) plasma levels; Palmitic acid (16:0); Stearic acid (18:0) plasma levels; Stearic acid (18:0)
rs7539139	1	95470537	95004981	proxy	Palmitic acid (16:0) plasma levels; Palmitic acid (16:0); Stearic acid (18:0) plasma levels; Stearic acid (18:0)
rs7537374	1	95485424	95019868	proxy	Palmitic acid (16:0) plasma levels; Palmitic acid (16:0); Stearic acid (18:0) plasma levels; Stearic acid (18:0)
rs2893274	1	95485604	95020048	proxy	Palmitic acid (16:0) plasma levels; Palmitic acid (16:0); Stearic acid (18:0) plasma levels; Stearic acid (18:0)
rs2391389	1	95485679	95020123	proxy	Palmitic acid (16:0) plasma levels; Palmitic acid (16:0); Stearic acid (18:0) plasma levels; Stearic acid (18:0)
rs2391388	1	95485825	95020269	lead variant	Palmitic acid (16:0) plasma levels; Palmitic acid (16:0)
rs17509865	1	95485825	95020269	alias rsid	Palmitic acid (16:0) plasma levels; Palmitic acid (16:0)
rs56422304	1	95485825	95020269	alias rsid	Palmitic acid (16:0) plasma levels; Palmitic acid (16:0)
rs61573151	1	95485825	95020269	alias rsid	Palmitic acid (16:0) plasma levels; Palmitic acid (16:0)
rs35777613	1	95494764	95029209	proxy	Palmitic acid (16:0) plasma levels; Palmitic acid (16:0); Stearic acid (18:0) plasma levels; Stearic acid (18:0)
rs10782996	1	95499718	95034162	proxy	Palmitic acid (16:0) plasma levels; Palmitic acid (16:0); Stearic acid (18:0) plasma levels; Stearic acid (18:0)
rs6675668	1	95515637	95050081	lead variant	Stearic acid (18:0) plasma levels; Stearic acid (18:0)
rs57870094	1	95515637	95050081	alias rsid	Stearic acid (18:0) plasma levels; Stearic acid (18:0)
rs4259714	1	95524156	95058600	proxy	Palmitic acid (16:0) plasma levels; Palmitic acid (16:0); Stearic acid (18:0) plasma levels; Stearic acid (18:0)
rs9437672	1	95528601	95063045	proxy	Palmitic acid (16:0) plasma levels; Palmitic acid (16:0); Stearic acid (18:0) plasma levels; Stearic acid (18:0)
rs9437810	1	95536623	95071067	proxy	Palmitic acid (16:0) plasma levels; Palmitic acid (16:0); Stearic acid (18:0) plasma levels; Stearic acid (18:0)
rs1688589	1	102029842	101564286	lead variant	Plasma omega-6 polyunsaturated fatty acid levels (arachidonic acid)
rs12025398	1	108243838	107701216	lead variant	Plasma omega-3 polyunsaturated fatty acid levels (docosahexaenoic acid)
rs12043814	1	108243851	107701229	lead variant	Plasma omega-3 polyunsaturated fatty acid levels (docosahexaenoic acid)
rs4839524	1	116800201	116257579	lead variant	Plasma omega-6 polyunsaturated fatty acid levels (dihomo-gamma-linolenic acid)
rs56405864	1	164999377	165030140	proxy	Myristic acid (14:0)
rs7542261	1	164999850	165030613	proxy	Myristic acid (14:0)
rs11589386	1	165003462	165034225	lead variant	Myristic acid (14:0)
rs56995607	1	165003462	165034225	alias rsid	Myristic acid (14:0)
rs10918110	1	165004450	165035213	proxy	Myristic acid (14:0)
rs59221021	1	165004530	165035293	proxy	Myristic acid (14:0)
rs11588114	1	165005945	165036708	proxy	Myristic acid (14:0)
rs72700409	1	165007858	165038621	proxy	Myristic acid (14:0)
rs7522892	1	165007935	165038698	proxy	Myristic acid (14:0)
rs7545178	1	165008035	165038798	proxy	Myristic acid (14:0)
rs7545355	1	165008153	165038916	proxy	Myristic acid (14:0)
rs7535062	1	165008251	165039014	proxy	Myristic acid (14:0)
rs11584530	1	165008680	165039443	proxy	Myristic acid (14:0)
rs11585901	1	165009175	165039938	proxy	Myristic acid (14:0)
rs10918112	1	165009523	165040286	proxy	Myristic acid (14:0)
rs7515422	1	165010869	165041632	proxy	Myristic acid (14:0)
rs2153903	1	205616849	205647721	lead variant
rs72747041	1	211914153	211740811	proxy	Stearic acid (18:0) plasma levels; Stearic acid (18:0)
rs12033577	1	211914486	211741144	proxy	Stearic acid (18:0) plasma levels; Stearic acid (18:0)
rs2298092	1	211916587	211743245	proxy	Stearic acid (18:0) plasma levels; Stearic acid (18:0)
rs11119805	1	211918244	211744902	lead variant	Stearic acid (18:0) plasma levels; Stearic acid (18:0)
rs1803468	1	211920085	211746743	proxy	Stearic acid (18:0) plasma levels; Stearic acid (18:0)
rs112662024	1	211923084	211749743	proxy	Stearic acid (18:0) plasma levels; Stearic acid (18:0)
rs12023717	1	211928634	211755292	proxy	Stearic acid (18:0) plasma levels; Stearic acid (18:0)
rs201385915	1	211930596	211757255	proxy	Stearic acid (18:0) plasma levels; Stearic acid (18:0)
rs145922850	1	211932640	211759299	proxy	Stearic acid (18:0) plasma levels; Stearic acid (18:0)
rs12121773	1	211937136	211763794	proxy	Stearic acid (18:0) plasma levels; Stearic acid (18:0)
rs12023263	1	211943879	211770537	proxy	Stearic acid (18:0) plasma levels; Stearic acid (18:0)
rs12046116	1	211945541	211772199	proxy	Stearic acid (18:0) plasma levels; Stearic acid (18:0)
rs72746522	1	211946160	211772818	proxy	Stearic acid (18:0) plasma levels; Stearic acid (18:0)
rs72746524	1	211951288	211777946	proxy	Stearic acid (18:0) plasma levels; Stearic acid (18:0)
rs12046293	1	211953285	211779943	proxy	Stearic acid (18:0) plasma levels; Stearic acid (18:0)
rs12116638	1	211954708	211781366	proxy	Stearic acid (18:0) plasma levels; Stearic acid (18:0)
rs11119810	1	211955125	211781783	proxy	Stearic acid (18:0) plasma levels; Stearic acid (18:0)
rs11119811	1	211955150	211781808	proxy	Stearic acid (18:0) plasma levels; Stearic acid (18:0)
rs12126561	1	211957111	211783769	proxy	Stearic acid (18:0) plasma levels; Stearic acid (18:0)
rs12035552	1	245621118	245457816	lead variant
rs3811444	1	248039451	247876149	lead variant	Oleic acid (18:1n9)
rs17672233	1	248039451	247876149	alias rsid	Oleic acid (18:1n9)
rs4296389	2	21142994	20943234	lead variant	18:2, linoleic acid (LA)
rs4665972	2	27598097	27375230	proxy	Ratio of bisallylic groups to total fatty acids; Omega-7, omega-9 and saturated fatty acids; Omega-6 fatty acids; 18:2, linoleic acid (LA); Total fatty acids; Mono-unsaturated fatty acids; Omega-3 fatty acids; Other polyunsaturated fatty acids than 18:2; Palmitoleic acid (16:1n-7) levels; palmitoleic acid (16:1n7); Docosapentaenoic acid (22:5n3); Gondoic acid (20:1n-9) levels
rs1260326	2	27730940	27508073	lead variant	Ratio of bisallylic groups to total fatty acids; Omega-7, omega-9 and saturated fatty acids; Omega-6 fatty acids; 18:2, linoleic acid (LA); Total fatty acids; Mono-unsaturated fatty acids; Omega-3 fatty acids; Other polyunsaturated fatty acids than 18:2
rs17705011	2	27730940	27508073	alias rsid	Ratio of bisallylic groups to total fatty acids; Omega-7, omega-9 and saturated fatty acids; Omega-6 fatty acids; 18:2, linoleic acid (LA); Total fatty acids; Mono-unsaturated fatty acids; Omega-3 fatty acids; Other polyunsaturated fatty acids than 18:2
rs58226775	2	27730940	27508073	alias rsid	Ratio of bisallylic groups to total fatty acids; Omega-7, omega-9 and saturated fatty acids; Omega-6 fatty acids; 18:2, linoleic acid (LA); Total fatty acids; Mono-unsaturated fatty acids; Omega-3 fatty acids; Other polyunsaturated fatty acids than 18:2
rs6547692	2	27734972	27512105	proxy	Palmitoleic acid (16:1n-7) levels; palmitoleic acid (16:1n7); Docosapentaenoic acid (22:5n3); Gondoic acid (20:1n-9) levels
rs780096	2	27741072	27518205	proxy	Palmitoleic acid (16:1n-7) levels; palmitoleic acid (16:1n7); Docosapentaenoic acid (22:5n3); Gondoic acid (20:1n-9) levels
rs780095	2	27741105	27518238	proxy	Palmitoleic acid (16:1n-7) levels; palmitoleic acid (16:1n7); Docosapentaenoic acid (22:5n3); Gondoic acid (20:1n-9) levels
rs780094	2	27741237	27518370	lead variant	Docosapentaenoic acid (22:5n3); Gondoic acid (20:1n-9) levels
rs17705107	2	27741237	27518370	alias rsid	Docosapentaenoic acid (22:5n3); Gondoic acid (20:1n-9) levels
rs386613275	2	27741237	27518370	alias rsid	Docosapentaenoic acid (22:5n3); Gondoic acid (20:1n-9) levels
rs59441336	2	27741237	27518370	alias rsid	Docosapentaenoic acid (22:5n3); Gondoic acid (20:1n-9) levels
rs780093	2	27742603	27519736	lead variant	Palmitoleic acid (16:1n-7) levels; palmitoleic acid (16:1n7)
rs386613274	2	27742603	27519736	alias rsid	Palmitoleic acid (16:1n-7) levels; palmitoleic acid (16:1n7)
rs61268282	2	27742603	27519736	alias rsid	Palmitoleic acid (16:1n-7) levels; palmitoleic acid (16:1n7)
rs8179238	2	27742603	27519736	alias rsid	Palmitoleic acid (16:1n-7) levels; palmitoleic acid (16:1n7)
rs373060500	2	27744364	27521498	proxy	Palmitoleic acid (16:1n-7) levels; palmitoleic acid (16:1n7); Docosapentaenoic acid (22:5n3); Gondoic acid (20:1n-9) levels
rs1260334	2	27748597	27525730	proxy	Palmitoleic acid (16:1n-7) levels; palmitoleic acid (16:1n7); Docosapentaenoic acid (22:5n3); Gondoic acid (20:1n-9) levels
rs1260333	2	27748624	27525757	proxy	Palmitoleic acid (16:1n-7) levels; palmitoleic acid (16:1n7); Docosapentaenoic acid (22:5n3); Gondoic acid (20:1n-9) levels
rs1313566	2	27748904	27526037	proxy	Gamma-linolenic acid (18:3n6); Palmitoleic acid (16:1n-7) levels; palmitoleic acid (16:1n7); Docosapentaenoic acid (22:5n3); Gondoic acid (20:1n-9) levels
rs11336847	2	27748992	27526126	proxy	Ratio of bisallylic groups to total fatty acids; Omega-7, omega-9 and saturated fatty acids; Omega-6 fatty acids; 18:2, linoleic acid (LA); Total fatty acids; Mono-unsaturated fatty acids; Omega-3 fatty acids; Other polyunsaturated fatty acids than 18:2; Palmitoleic acid (16:1n-7) levels; palmitoleic acid (16:1n7); Docosapentaenoic acid (22:5n3); Gondoic acid (20:1n-9) levels
rs11127048	2	27752463	27529596	proxy	Ratio of bisallylic groups to total fatty acids; Omega-7, omega-9 and saturated fatty acids; Omega-6 fatty acids; 18:2, linoleic acid (LA); Total fatty acids; Mono-unsaturated fatty acids; Omega-3 fatty acids; Other polyunsaturated fatty acids than 18:2; Palmitoleic acid (16:1n-7) levels; palmitoleic acid (16:1n7); Docosapentaenoic acid (22:5n3); Gondoic acid (20:1n-9) levels
rs6753534	2	27752871	27530004	proxy	Palmitoleic acid (16:1n-7) levels; palmitoleic acid (16:1n7); Docosapentaenoic acid (22:5n3); Gondoic acid (20:1n-9) levels
rs2099613	2	60983969	60756834	lead variant	Plasma omega-3 polyunsaturated fatty acid level (eicosapentaenoic acid)
rs11695051	2	73234432	73007303	lead variant	lauric acid
rs9309515	2	77618401	77391275	lead variant	Plasma omega-6 polyunsaturated fatty acid levels (linoleic acid)
rs12615694	2	134512362	133754791	proxy	palmitoleic acid (16:1n7)
rs79182081	2	134516803	133759232	proxy	palmitoleic acid (16:1n7)
rs12614516	2	134518354	133760783	proxy	palmitoleic acid (16:1n7)
rs12612332	2	134518573	133761002	proxy	palmitoleic acid (16:1n7)
rs12621239	2	134518737	133761166	proxy	palmitoleic acid (16:1n7)
rs3886664	2	134519368	133761797	proxy	palmitoleic acid (16:1n7)
rs77209234	2	134520179	133762608	proxy	palmitoleic acid (16:1n7)
rs75561508	2	134521288	133763717	proxy	palmitoleic acid (16:1n7)
rs74564104	2	134522844	133765273	proxy	palmitoleic acid (16:1n7)
rs79158219	2	134524732	133767161	proxy	palmitoleic acid (16:1n7)
rs79655603	2	134527611	133770040	proxy	palmitoleic acid (16:1n7)
rs6722456	2	134529091	133771520	lead variant	palmitoleic acid (16:1n7)
rs77647604	2	134530884	133773313	proxy	palmitoleic acid (16:1n7)
rs114742747	2	134531117	133773546	proxy	palmitoleic acid (16:1n7)
rs80012820	2	134532238	133774667	proxy	palmitoleic acid (16:1n7)
rs6749899	2	134533433	133775862	proxy	palmitoleic acid (16:1n7)
rs7559706	2	134534062	133776491	proxy	palmitoleic acid (16:1n7)
rs10174365	2	134535260	133777689	proxy	palmitoleic acid (16:1n7)
rs77960569	2	134536645	133779074	proxy	palmitoleic acid (16:1n7)
rs76153145	2	134551408	133793837	proxy	palmitoleic acid (16:1n7)
rs28890001	2	134552615	133795044	proxy	palmitoleic acid (16:1n7)
rs73007671	2	134557143	133799572	proxy	palmitoleic acid (16:1n7)
rs56967944	2	134557821	133800250	proxy	palmitoleic acid (16:1n7)
rs76482222	2	134564137	133806566	proxy	palmitoleic acid (16:1n7)
rs78911463	2	134564368	133806797	proxy	palmitoleic acid (16:1n7)
rs73007689	2	134566428	133808857	proxy	palmitoleic acid (16:1n7)
rs4233802	2	151135525	150279011	lead variant	Plasma omega-3 polyunsaturated fatty acid levels (docosahexaenoic acid)
rs1372436	2	151178895	150322381	lead variant	Plasma omega-3 polyunsaturated fatty acid levels (docosahexaenoic acid)
rs10497175	2	156924881	156068369	lead variant
rs41272659	2	207634958	206770234	lead variant	Mono-unsaturated fatty acids
rs1864803	2	222035912	221171192	lead variant	Plasma omega-3 polyunsaturated fatty acid levels (docosahexaenoic acid)
rs34440628	2	222523887	221659167	lead variant	eicosenoic acid
rs13030635	2	222524442	221659722	proxy	eicosenoic acid
rs10498121	2	222527540	221662820	proxy	eicosenoic acid
rs17374079	2	222530150	221665430	proxy	eicosenoic acid
rs66654519	2	222534219	221669499	proxy	eicosenoic acid
rs72967155	2	222535637	221670917	proxy	eicosenoic acid
rs12477986	2	222536261	221671541	proxy	eicosenoic acid
rs13027652	2	222536406	221671686	proxy	eicosenoic acid
rs17374455	2	222538149	221673429	proxy	eicosenoic acid
rs6705320	2	222541155	221676435	proxy	eicosenoic acid
rs34359741	2	222544081	221679362	proxy	eicosenoic acid
rs2396261	2	226545530	225680814	lead variant	Plasma omega-6 polyunsaturated fatty acid levels (linoleic acid)
rs7634260	3	9640458	9598774	lead variant	Plasma omega-6 polyunsaturated fatty acid levels (dihomo-gamma-linolenic acid); Delta-6 desaturase activity; Delta-5 desaturase activity
rs9815041	3	21301170	21259678	lead variant
rs12714668	3	86890846	86841696	lead variant	Plasma omega-6 polyunsaturated fatty acid levels (arachidonic acid)
rs16825624	3	116514356	116795509	lead variant
rs16839633	3	127693417	127974574	lead variant	Plasma omega-6 polyunsaturated fatty acid levels (linoleic acid)
rs11291664	3	142632346	142913505	proxy	Arachidonic acid (20:4n6)
rs2581624	3	142633869	142915027	lead variant	Arachidonic acid (20:4n6)
rs2707993	3	142634292	142915450	proxy	Arachidonic acid (20:4n6)
rs2619150	3	142640633	142921791	proxy	Arachidonic acid (20:4n6)
rs9875413	3	144927495	145209708	proxy	Oleate (18:1n9); 10-nonadecenoate (19:1n9); Stearate (18:0)
rs1867602	3	144927723	145209936	proxy	Oleate (18:1n9); 10-nonadecenoate (19:1n9); Stearate (18:0)
rs11340603	3	144928269	145210483	proxy	Oleate (18:1n9); 10-nonadecenoate (19:1n9); Stearate (18:0)
rs1822906	3	144928287	145210500	proxy	Oleate (18:1n9); 10-nonadecenoate (19:1n9); Stearate (18:0)
rs1348656	3	144933520	145215733	lead variant	Oleate (18:1n9); 10-nonadecenoate (19:1n9); Stearate (18:0)
rs17822764	3	144933520	145215733	alias rsid	Oleate (18:1n9); 10-nonadecenoate (19:1n9); Stearate (18:0)
rs60028965	3	144933520	145215733	alias rsid	Oleate (18:1n9); 10-nonadecenoate (19:1n9); Stearate (18:0)
rs2197456	3	144934142	145216355	proxy	Oleate (18:1n9); 10-nonadecenoate (19:1n9); Stearate (18:0)
rs9872889	3	158173566	158455777	proxy	Laurate (12:0)
rs6441201	3	158178324	158460535	proxy	Laurate (12:0)
rs12496767	3	158179237	158461448	proxy	Laurate (12:0)
rs35072230	3	158182390	158464602	proxy	Laurate (12:0)
rs6780782	3	158186335	158468546	proxy	Laurate (12:0)
rs7649463	3	158190313	158472524	proxy	Laurate (12:0)
rs3037125	3	158193512	158475724	proxy	Laurate (12:0)
rs1595030	3	158193667	158475878	proxy	Laurate (12:0)
rs6441203	3	158194140	158476351	proxy	Laurate (12:0)
rs11714821	3	158194685	158476896	proxy	Laurate (12:0)
rs11714869	3	158194720	158476931	proxy	Laurate (12:0)
rs6780896	3	158195395	158477606	proxy	Laurate (12:0)
rs6783284	3	158195550	158477761	proxy	Laurate (12:0)
rs6441204	3	158200213	158482424	proxy	Laurate (12:0)
rs6778202	3	158200575	158482786	proxy	Laurate (12:0)
rs939117	3	158200869	158483080	proxy	Laurate (12:0)
rs10936146	3	158203468	158485679	proxy	Laurate (12:0)
rs9835244	3	158203794	158486005	proxy	Laurate (12:0)
rs56154405	3	158205088	158487299	proxy	Laurate (12:0)
rs201783519	3	158205089	158487301	proxy	Laurate (12:0)
rs1978781	3	158206783	158488994	proxy	Laurate (12:0)
rs4680439	3	158208076	158490287	proxy	Laurate (12:0)
rs1369562	3	158208560	158490771	proxy	Laurate (12:0)
rs4431160	3	158209066	158491277	proxy	Laurate (12:0)
rs4510417	3	158209553	158491764	proxy	Laurate (12:0)
rs9812624	3	158209650	158491861	proxy	Laurate (12:0)
rs1978779	3	158211291	158493502	proxy	Laurate (12:0)
rs9865460	3	158212019	158494230	proxy	Laurate (12:0)
rs9810114	3	158212055	158494266	proxy	Laurate (12:0)
rs1714518	3	158213423	158495634	proxy	Laurate (12:0)
rs6795376	3	158214471	158496682	proxy	Laurate (12:0)
rs11719037	3	158215141	158497352	proxy	Laurate (12:0)
rs6762860	3	158215542	158497753	proxy	Laurate (12:0)
rs12638438	3	158219834	158502045	proxy	Laurate (12:0)
rs9810887	3	158221710	158503921	proxy	Laurate (12:0)
rs7623732	3	158222436	158504647	proxy	Laurate (12:0)
rs7648618	3	158222838	158505049	proxy	Laurate (12:0)
rs9858318	3	158223291	158505502	proxy	Laurate (12:0)
rs9859129	3	158223794	158506005	proxy	Laurate (12:0)
rs9883657	3	158225999	158508210	proxy	Laurate (12:0)
rs9819134	3	158228272	158510483	proxy	Laurate (12:0)
rs9857535	3	158228797	158511008	proxy	Laurate (12:0)
rs9653954	3	158230493	158512704	proxy	Laurate (12:0)
rs74814411	3	158230907	158515352	proxy	Laurate (12:0)
rs200290953	3	158231218	158513429	proxy	Laurate (12:0)
rs140804332	3	158231706	158514604	proxy	Laurate (12:0)
rs145560394	3	158232393	55025188	proxy	Laurate (12:0)
rs199600598	3	158232862	158513917	proxy	Laurate (12:0)
rs199705399	3	158233141	158515073	proxy	Laurate (12:0)
rs200789377	3	158233388	158515599	proxy	Laurate (12:0)
rs6775834	3	158233937	158516148	proxy	Laurate (12:0)
rs6776507	3	158234419	158516630	proxy	Laurate (12:0)
rs2363655	3	158234747	158516958	proxy	Laurate (12:0)
rs6780010	3	158235416	158517627	proxy	Laurate (12:0)
rs12489496	3	158236244	158518455	proxy	Laurate (12:0)
rs112353818	3	158239479	158521691	proxy	Laurate (12:0)
rs6441206	3	158241071	158523282	lead variant	Laurate (12:0)
rs59578682	3	158241071	158523282	alias rsid	Laurate (12:0)
rs7639678	3	158241453	158523664	proxy	Laurate (12:0)
rs1595029	3	158241767	158523978	proxy	Laurate (12:0)
rs1595028	3	158241898	158524109	proxy	Laurate (12:0)
rs58733163	3	158244196	158526407	proxy	Laurate (12:0)
rs28375539	3	158244897	158527108	proxy	Laurate (12:0)
rs7620927	3	158245883	158528094	proxy	Laurate (12:0)
rs12637678	3	158248622	158530833	proxy	Laurate (12:0)
rs6444746	3	193495155	193777366	lead variant	Plasma omega-6 polyunsaturated fatty acid levels (gamma-linolenic acid)
rs522501	4	20497277	20495654	lead variant
rs7674515	4	40064563	40062943	lead variant
rs4864809	4	54511913	53645746	lead variant
rs144064722	4	73406173	72540456	lead variant	Omega-6 fatty acids; 18:2, linoleic acid (LA)
rs76246956	4	74783906	73918189	lead variant	Omega-6 fatty acids
rs115183538	4	74805105	73939388	proxy	Omega-6 fatty acids
rs13112683	4	140749745	139828591	lead variant	Plasma omega-6 polyunsaturated fatty acid levels (gamma-linolenic acid)
rs12503812	4	182918564	181997411	lead variant
rs13435183	4	188963946	188042792	lead variant
rs13361131	5	16804980	16804871	lead variant	Circulating odd-numbered chain saturated fatty acid levels (C15:0+C17:0); Circulating odd-numbered chain saturated fatty acid levels (C17:0)
rs1857869	5	40093632	40093530	lead variant
rs17278159	5	66012846	66717018	lead variant	Plasma omega-6 polyunsaturated fatty acid levels (linoleic acid)
rs1007500	5	66148984	66853156	lead variant	Plasma omega-6 polyunsaturated fatty acid levels (dihomo-gamma-linolenic acid); Delta-6 desaturase activity
rs435958	5	73713209	74417384	lead variant
rs72633961	5	74564190	75268365	proxy	Total fatty acids
rs10062361	5	74565153	75269328	proxy	Total fatty acids
rs10051260	5	74567359	75271534	lead variant	Total fatty acids
rs10462516	5	74567359	75271534	alias rsid	Total fatty acids
rs3857387	5	74567845	75272020	proxy	Total fatty acids
rs13356603	5	74569357	75273532	proxy	Total fatty acids
rs1551894	5	74570531	75274706	proxy	Total fatty acids
rs2052515	5	74571914	75276089	proxy	Total fatty acids
rs10056811	5	74605220	75309395	proxy	Omega-6 fatty acids; 18:2, linoleic acid (LA)
rs17671591	5	74615021	75319196	proxy	Omega-6 fatty acids; 18:2, linoleic acid (LA)
rs10474433	5	74616843	75321018	proxy	Omega-6 fatty acids; 18:2, linoleic acid (LA)
rs2878417	5	74617262	75321437	proxy	Omega-6 fatty acids; 18:2, linoleic acid (LA)
rs79856035	5	74617945	75322120	proxy	Omega-6 fatty acids; 18:2, linoleic acid (LA)
rs13358429	5	74618186	75322361	proxy	Omega-6 fatty acids; 18:2, linoleic acid (LA)
rs79225634	5	74619639	75323814	lead variant	Omega-6 fatty acids; 18:2, linoleic acid (LA)
rs4704208	5	74621671	75325846	proxy	Omega-6 fatty acids; 18:2, linoleic acid (LA)
rs2881301	5	93590268	94254563	lead variant	Plasma omega-3 polyunsaturated fatty acid levels (alphalinolenic acid)
rs62357891	5	107010916	107675215	proxy	Pentadecanoate (15:0)
rs6887589	5	107011559	107675858	lead variant	Pentadecanoate (15:0)
rs386605752	5	107011559	107675858	alias rsid	Pentadecanoate (15:0)
rs56629284	5	107011559	107675858	alias rsid	Pentadecanoate (15:0)
rs57341997	5	107011559	107675858	alias rsid	Pentadecanoate (15:0)
rs7704700	5	107014175	107678474	proxy	Pentadecanoate (15:0)
rs148249758	5	107023762	107688062	proxy	Pentadecanoate (15:0)
rs59961335	5	107042328	107706627	proxy	Pentadecanoate (15:0)
rs62357932	5	107042662	107706961	proxy	Pentadecanoate (15:0)
rs1490836	5	107043063	107707362	proxy	Pentadecanoate (15:0)
rs62357937	5	107045438	107709737	proxy	Pentadecanoate (15:0)
rs62357939	5	107045464	107709763	proxy	Pentadecanoate (15:0)
rs143549982	5	107045824	107710123	proxy	Pentadecanoate (15:0)
rs62357940	5	107046218	107710517	proxy	Pentadecanoate (15:0)
rs67843712	5	107046429	107710728	proxy	Pentadecanoate (15:0)
rs11241696	5	122759862	123424168	lead variant	Plasma omega-3 polyunsaturated fatty acid levels (alphalinolenic acid)
rs749125	5	139166808	139787223	lead variant
rs17413459	5	143079208	143699643	lead variant	Delta-6 desaturase activity; Plasma omega-6 polyunsaturated fatty acid levels (dihomo-gamma-linolenic acid)
rs6862531	5	143085953	143706388	lead variant	Plasma omega-6 polyunsaturated fatty acid levels (dihomo-gamma-linolenic acid); Delta-6 desaturase activity
rs17718324	5	151058179	151678618	lead variant
rs10077799	5	158272083	158845075	lead variant	Delta-5 desaturase activity
rs316338	6	2837846	2837612	lead variant	Plasma omega-6 polyunsaturated fatty acid levels (gamma-linolenic acid)
rs6935587	6	4132602	4132368	proxy	cis-trans-18:2
rs3789215	6	4135096	4134862	proxy	cis-trans-18:2
rs3804317	6	4135342	4135108	proxy	cis-trans-18:2
rs5873911	6	4137432	4137199	proxy	cis-trans-18:2
rs9392552	6	4141572	4141338	lead variant	cis-trans-18:2
rs6916172	6	4141592	4141358	proxy	cis-trans-18:2
rs9503933	6	4142214	4141980	proxy	cis-trans-18:2
rs9503934	6	4142386	4142152	proxy	cis-trans-18:2
rs9378841	6	4143157	4142923	proxy	cis-trans-18:2
rs9378842	6	4143279	4143045	proxy	cis-trans-18:2
rs11752128	6	4143748	4143514	proxy	cis-trans-18:2
rs11754487	6	4143749	4143515	proxy	cis-trans-18:2
rs11754986	6	4143803	4143569	proxy	cis-trans-18:2
rs9392554	6	4144199	4143965	proxy	cis-trans-18:2
rs9392555	6	4144516	4144282	proxy	cis-trans-18:2
rs9405220	6	4144575	4144341	proxy	cis-trans-18:2
rs9405221	6	4144655	4144421	proxy	cis-trans-18:2
rs34472516	6	4145056	4144823	proxy	cis-trans-18:2
rs9405702	6	4146704	4146470	proxy	cis-trans-18:2
rs6918936	6	10960158	10959925	proxy	eicosapentaenoic acid (20:5n3)
rs6920247	6	10960173	10959940	proxy	Docosapentaenoic acid (22:5n3); docosahexaenoic acid (22:6n3); docosahexaenoic acid (22:6n3); docosapentaenoic acid (22:5n3); docosapentaenoic acid (22:5n6); eicosapentaenoic acid (20:5n3); docosapentaenoic acid (22:5n3); docosapentaenoic acid (22:5n6)
rs4713082	6	10961266	10961033	proxy	Docosapentaenoic acid (22:5n3); docosahexaenoic acid (22:6n3); docosahexaenoic acid (22:6n3); docosapentaenoic acid (22:5n3); docosapentaenoic acid (22:5n6); eicosapentaenoic acid (20:5n3); docosapentaenoic acid (22:5n3); docosapentaenoic acid (22:5n6)
rs4711146	6	10961405	10961172	proxy	Docosapentaenoic acid (22:5n3); docosahexaenoic acid (22:6n3); docosahexaenoic acid (22:6n3); docosapentaenoic acid (22:5n3); docosapentaenoic acid (22:5n6); eicosapentaenoic acid (20:5n3); docosapentaenoic acid (22:5n3); docosapentaenoic acid (22:5n6)
rs2295600	6	10962250	10962017	proxy	Docosahexaenoic acid (22:6n3); docosahexaenoic acid (22:6n3); docosapentaenoic acid (22:5n3); docosapentaenoic acid (22:5n6); eicosapentaenoic acid (20:5n3); docosapentaenoic acid (22:5n3); docosapentaenoic acid (22:5n6)
rs9295733	6	10965447	10965214	proxy	Docosapentaenoic acid (22:5n3); docosahexaenoic acid (22:6n3); docosahexaenoic acid (22:6n3); docosapentaenoic acid (22:5n3); docosapentaenoic acid (22:5n6); eicosapentaenoic acid (20:5n3); docosapentaenoic acid (22:5n3); docosapentaenoic acid (22:5n6)
rs9468126	6	10966541	10966308	proxy	Docosapentaenoic acid (22:5n3); docosahexaenoic acid (22:6n3); docosahexaenoic acid (22:6n3); docosapentaenoic acid (22:5n3); docosapentaenoic acid (22:5n6); eicosapentaenoic acid (20:5n3); docosapentaenoic acid (22:5n3); docosapentaenoic acid (22:5n6)
rs68148747	6	10967020	10966787	proxy	Docosahexaenoic acid (22:6n3); docosapentaenoic acid (22:5n3); docosapentaenoic acid (22:5n6); eicosapentaenoic acid (20:5n3); docosahexaenoic acid (22:6n3); docosapentaenoic acid (22:5n3); docosapentaenoic acid (22:5n6); eicosapentaenoic acid (20:5n3); docosapentaenoic acid (22:5n3); docosapentaenoic acid (22:5n6)
rs9393818	6	10967918	10967685	proxy	Docosahexaenoic acid (22:6n3); docosapentaenoic acid (22:5n3); docosapentaenoic acid (22:5n6); eicosapentaenoic acid (20:5n3); docosahexaenoic acid (22:6n3); docosapentaenoic acid (22:5n3); docosapentaenoic acid (22:5n6); eicosapentaenoic acid (20:5n3); docosapentaenoic acid (22:5n3); docosapentaenoic acid (22:5n6)
rs1238273	6	10968904	10968671	proxy	Docosapentaenoic acid (22:5n3); docosahexaenoic acid (22:6n3); docosahexaenoic acid (22:6n3); docosapentaenoic acid (22:5n3); docosapentaenoic acid (22:5n6); eicosapentaenoic acid (20:5n3); docosapentaenoic acid (22:5n3); docosapentaenoic acid (22:5n6)
rs4713103	6	10969141	10968908	proxy	docosahexaenoic acid (22:6n3); docosapentaenoic acid (22:5n3); docosapentaenoic acid (22:5n6)
rs9461383	6	10969796	10969563	proxy	Docosapentaenoic acid (22:5n3); docosahexaenoic acid (22:6n3); docosahexaenoic acid (22:6n3); docosapentaenoic acid (22:5n3); docosapentaenoic acid (22:5n6); eicosapentaenoic acid (20:5n3); docosapentaenoic acid (22:5n3); docosapentaenoic acid (22:5n6)
rs151337465	6	10971927	10971695	proxy	Docosahexaenoic acid (22:6n3); docosahexaenoic acid (22:6n3); docosapentaenoic acid (22:5n3); docosapentaenoic acid (22:5n6); eicosapentaenoic acid (20:5n3); docosapentaenoic acid (22:5n3); docosapentaenoic acid (22:5n6)
rs9468136	6	10971948	10971715	proxy	docosahexaenoic acid (22:6n3); docosapentaenoic acid (22:5n3); docosapentaenoic acid (22:5n6); eicosapentaenoic acid (20:5n3); docosapentaenoic acid (22:5n3); docosapentaenoic acid (22:5n6)
rs201647454	6	10972032	10971800	proxy	Docosapentaenoic acid (22:5n3); docosahexaenoic acid (22:6n3); docosahexaenoic acid (22:6n3); docosapentaenoic acid (22:5n3); docosapentaenoic acid (22:5n6); eicosapentaenoic acid (20:5n3); docosapentaenoic acid (22:5n3); docosapentaenoic acid (22:5n6)
rs146495690	6	10972036	10971803	proxy	Docosapentaenoic acid (22:5n3); docosahexaenoic acid (22:6n3); docosahexaenoic acid (22:6n3); docosapentaenoic acid (22:5n3); docosapentaenoic acid (22:5n6); eicosapentaenoic acid (20:5n3); docosapentaenoic acid (22:5n3); docosapentaenoic acid (22:5n6)
rs3835256	6	10974449	10974217	proxy	Docosapentaenoic acid (22:5n3); docosahexaenoic acid (22:6n3); docosahexaenoic acid (22:6n3); docosapentaenoic acid (22:5n3); docosapentaenoic acid (22:5n6); eicosapentaenoic acid (20:5n3); docosapentaenoic acid (22:5n3); docosapentaenoic acid (22:5n6)
rs9368512	6	10975032	10974799	proxy	Docosapentaenoic acid (22:5n3); docosahexaenoic acid (22:6n3); docosahexaenoic acid (22:6n3); docosapentaenoic acid (22:5n3); docosapentaenoic acid (22:5n6); eicosapentaenoic acid (20:5n3); docosapentaenoic acid (22:5n3); docosapentaenoic acid (22:5n6)
rs9368513	6	10975796	10975563	proxy	Docosapentaenoic acid (22:5n3); docosahexaenoic acid (22:6n3); docosahexaenoic acid (22:6n3); docosapentaenoic acid (22:5n3); docosapentaenoic acid (22:5n6); eicosapentaenoic acid (20:5n3); docosapentaenoic acid (22:5n3); docosapentaenoic acid (22:5n6)
rs1225717	6	10978240	10978007	proxy	docosahexaenoic acid (22:6n3); docosahexaenoic acid (22:6n3); docosapentaenoic acid (22:5n3); docosapentaenoic acid (22:5n6); eicosapentaenoic acid (20:5n3); docosapentaenoic acid (22:5n3); docosapentaenoic acid (22:5n6)
rs66464172	6	10979018	10978785	proxy	Docosapentaenoic acid (22:5n3); docosahexaenoic acid (22:6n3); docosahexaenoic acid (22:6n3); docosapentaenoic acid (22:5n3); docosapentaenoic acid (22:5n6); eicosapentaenoic acid (20:5n3); docosapentaenoic acid (22:5n3); docosapentaenoic acid (22:5n6)
rs8523	6	10981053	10980820	lead variant	docosapentaenoic acid (22:5n3); docosapentaenoic acid (22:5n6)
rs3173490	6	10981053	10980820	alias rsid	docosapentaenoic acid (22:5n3); docosapentaenoic acid (22:5n6)
rs59891428	6	10981053	10980820	alias rsid	docosapentaenoic acid (22:5n3); docosapentaenoic acid (22:5n6)
rs17606561	6	10982359	10982126	proxy	22:6, docosahexaenoic acid
rs1225737	6	10982652	10982419	proxy	Docosahexaenoic acid (22:6n3); Docosapentaenoic acid (22:5n3); Eicosapentaenoic acid (20:5n3); docosapentaenoic acid (22:5n3); docosapentaenoic acid (22:5n6); eicosapentaenoic acid (20:5n3); docosahexaenoic acid (22:6n3); docosahexaenoic acid (22:6n3); docosapentaenoic acid (22:5n3); docosapentaenoic acid (22:5n6); eicosapentaenoic acid (20:5n3); docosapentaenoic acid (22:5n3); docosapentaenoic a…
rs3734398	6	10982973	10982740	lead variant	Docosapentaenoic acid (22:5n3)
rs17606589	6	10982973	10982740	alias rsid	Docosapentaenoic acid (22:5n3)
rs61103196	6	10982973	10982740	alias rsid	Docosapentaenoic acid (22:5n3)
rs4532436	6	10983971	10983738	proxy	Docosahexaenoic acid (22:6n3); Docosapentaenoic acid (22:5n3); Eicosapentaenoic acid (20:5n3); docosapentaenoic acid (22:5n3); docosapentaenoic acid (22:5n6); eicosapentaenoic acid (20:5n3); docosahexaenoic acid (22:6n3); docosahexaenoic acid (22:6n3); docosapentaenoic acid (22:5n3); docosapentaenoic acid (22:5n6); eicosapentaenoic acid (20:5n3); docosapentaenoic acid (22:5n3); docosapentaenoic a…
rs9379992	6	10984330	10984097	proxy	Docosahexaenoic acid (22:6n3); Docosapentaenoic acid (22:5n3); Eicosapentaenoic acid (20:5n3); docosapentaenoic acid (22:5n3); docosapentaenoic acid (22:5n6); eicosapentaenoic acid (20:5n3); docosahexaenoic acid (22:6n3); docosahexaenoic acid (22:6n3); docosapentaenoic acid (22:5n3); docosapentaenoic acid (22:5n6); eicosapentaenoic acid (20:5n3); docosapentaenoic acid (22:5n3); docosapentaenoic a…
rs28792430	6	10984964	10984731	proxy	22:6, docosahexaenoic acid
rs2093777	6	10985330	10985097	proxy	Docosahexaenoic acid (22:6n3); Docosapentaenoic acid (22:5n3); Eicosapentaenoic acid (20:5n3); docosapentaenoic acid (22:5n3); docosapentaenoic acid (22:5n6); eicosapentaenoic acid (20:5n3); docosahexaenoic acid (22:6n3); docosapentaenoic acid (22:5n3); docosapentaenoic acid (22:5n6)
rs146632589	6	10986228	10985995	proxy	22:6, docosahexaenoic acid
rs9379996	6	10986812	10986579	proxy	Docosahexaenoic acid (22:6n3); Docosapentaenoic acid (22:5n3); Eicosapentaenoic acid (20:5n3); docosapentaenoic acid (22:5n3); docosapentaenoic acid (22:5n6); eicosapentaenoic acid (20:5n3); docosahexaenoic acid (22:6n3); docosahexaenoic acid (22:6n3); docosapentaenoic acid (22:5n3); docosapentaenoic acid (22:5n6); eicosapentaenoic acid (20:5n3); docosapentaenoic acid (22:5n3); docosapentaenoic a…
rs200230849	6	10987518	10987285	proxy	22:6, docosahexaenoic acid
rs2281591	6	10990493	10990260	lead variant	22:6, docosahexaenoic acid
rs5874300	6	10990906	10990674	proxy	Docosahexaenoic acid (22:6n3); Docosapentaenoic acid (22:5n3); Eicosapentaenoic acid (20:5n3); docosapentaenoic acid (22:5n3); docosapentaenoic acid (22:5n6); eicosapentaenoic acid (20:5n3); docosahexaenoic acid (22:6n3); docosahexaenoic acid (22:6n3); docosapentaenoic acid (22:5n3); docosapentaenoic acid (22:5n6); eicosapentaenoic acid (20:5n3); docosapentaenoic acid (22:5n3); docosapentaenoic a…
rs58988487	6	10991667	10991435	proxy	Docosahexaenoic acid (22:6n3); Docosapentaenoic acid (22:5n3); Eicosapentaenoic acid (20:5n3); docosapentaenoic acid (22:5n3); docosapentaenoic acid (22:5n6); eicosapentaenoic acid (20:5n3); docosahexaenoic acid (22:6n3); docosahexaenoic acid (22:6n3); docosapentaenoic acid (22:5n3); docosapentaenoic acid (22:5n6); eicosapentaenoic acid (20:5n3); docosapentaenoic acid (22:5n3); docosapentaenoic a…
rs3798707	6	10991935	10991702	proxy	Docosahexaenoic acid (22:6n3); Docosapentaenoic acid (22:5n3); Eicosapentaenoic acid (20:5n3); docosapentaenoic acid (22:5n3); docosapentaenoic acid (22:5n6); eicosapentaenoic acid (20:5n3); docosahexaenoic acid (22:6n3); docosahexaenoic acid (22:6n3); docosapentaenoic acid (22:5n3); docosapentaenoic acid (22:5n6); eicosapentaenoic acid (20:5n3); docosapentaenoic acid (22:5n3); docosapentaenoic a…
rs142566314	6	10992650	10992418	proxy	22:6, docosahexaenoic acid
rs2236212	6	10995015	10994782	lead variant	Docosahexaenoic acid (22:6n3)
rs111168649	6	10995015	10994782	alias rsid	Docosahexaenoic acid (22:6n3)
rs17606663	6	10995015	10994782	alias rsid	Docosahexaenoic acid (22:6n3)
rs57519935	6	10995015	10994782	alias rsid	Docosahexaenoic acid (22:6n3)
rs58217655	6	10995015	10994782	alias rsid	Docosahexaenoic acid (22:6n3)
rs138162676	6	10995595	10995363	proxy	22:6, docosahexaenoic acid
rs9295741	6	10997166	10996933	proxy	Docosahexaenoic acid (22:6n3); Docosapentaenoic acid (22:5n3); Eicosapentaenoic acid (20:5n3); docosapentaenoic acid (22:5n3); docosapentaenoic acid (22:5n6); eicosapentaenoic acid (20:5n3); docosahexaenoic acid (22:6n3); docosapentaenoic acid (22:5n3); docosapentaenoic acid (22:5n6)
rs61624919	6	10997823	10997590	proxy	Docosahexaenoic acid (22:6n3); Docosapentaenoic acid (22:5n3); Eicosapentaenoic acid (20:5n3); docosapentaenoic acid (22:5n3); docosapentaenoic acid (22:5n6); eicosapentaenoic acid (20:5n3); docosahexaenoic acid (22:6n3); docosahexaenoic acid (22:6n3); docosapentaenoic acid (22:5n3); docosapentaenoic acid (22:5n6); eicosapentaenoic acid (20:5n3); docosapentaenoic acid (22:5n3); docosapentaenoic a…
rs34899380	6	10999613	10999381	proxy	Docosapentaenoic acid (22:5n3); docosahexaenoic acid (22:6n3); docosapentaenoic acid (22:5n3); docosapentaenoic acid (22:5n6)
rs9918362	6	10999650	10999417	proxy	Docosahexaenoic acid (22:6n3); Docosapentaenoic acid (22:5n3); Eicosapentaenoic acid (20:5n3); docosapentaenoic acid (22:5n3); docosapentaenoic acid (22:5n6); eicosapentaenoic acid (20:5n3); docosahexaenoic acid (22:6n3); docosahexaenoic acid (22:6n3); docosapentaenoic acid (22:5n3); docosapentaenoic acid (22:5n6); eicosapentaenoic acid (20:5n3); docosapentaenoic acid (22:5n3); docosapentaenoic a…
rs3798711	6	11002810	11002577	proxy	Docosahexaenoic acid (22:6n3); Docosapentaenoic acid (22:5n3); Eicosapentaenoic acid (20:5n3); docosapentaenoic acid (22:5n3); docosapentaenoic acid (22:5n6); eicosapentaenoic acid (20:5n3); docosahexaenoic acid (22:6n3); docosahexaenoic acid (22:6n3); docosapentaenoic acid (22:5n3); docosapentaenoic acid (22:5n6); eicosapentaenoic acid (20:5n3); docosapentaenoic acid (22:5n3); docosapentaenoic a…
rs4495264	6	11003731	11003498	proxy	22:6, docosahexaenoic acid
rs1323739	6	11004561	11004328	proxy	Docosahexaenoic acid (22:6n3); Docosapentaenoic acid (22:5n3); Eicosapentaenoic acid (20:5n3); docosapentaenoic acid (22:5n3); docosapentaenoic acid (22:5n6); eicosapentaenoic acid (20:5n3); docosahexaenoic acid (22:6n3); docosapentaenoic acid (22:5n3); docosapentaenoic acid (22:5n6)
rs2295601	6	11005686	11005453	proxy	22:6, docosahexaenoic acid
rs2295602	6	11005842	11005609	proxy	Docosahexaenoic acid (22:6n3); Docosapentaenoic acid (22:5n3); Eicosapentaenoic acid (20:5n3); docosapentaenoic acid (22:5n3); docosapentaenoic acid (22:5n6); eicosapentaenoic acid (20:5n3); docosahexaenoic acid (22:6n3); docosahexaenoic acid (22:6n3); docosapentaenoic acid (22:5n3); docosapentaenoic acid (22:5n6); eicosapentaenoic acid (20:5n3); docosapentaenoic acid (22:5n3); docosapentaenoic a…
rs67580629	6	11006026	11005793	proxy	Docosahexaenoic acid (22:6n3); Docosapentaenoic acid (22:5n3); Eicosapentaenoic acid (20:5n3); docosapentaenoic acid (22:5n3); docosapentaenoic acid (22:5n6); eicosapentaenoic acid (20:5n3); docosahexaenoic acid (22:6n3); docosapentaenoic acid (22:5n3); docosapentaenoic acid (22:5n6)
rs3798713	6	11008622	11008389	lead variant	Eicosapentaenoic acid (20:5n3)
rs9295752	6	11010800	11010567	proxy	Docosahexaenoic acid (22:6n3); Docosapentaenoic acid (22:5n3); Eicosapentaenoic acid (20:5n3); docosapentaenoic acid (22:5n3); docosapentaenoic acid (22:5n6); eicosapentaenoic acid (20:5n3); docosahexaenoic acid (22:6n3); docosahexaenoic acid (22:6n3); docosapentaenoic acid (22:5n3); docosapentaenoic acid (22:5n6); eicosapentaenoic acid (20:5n3); docosapentaenoic acid (22:5n3); docosapentaenoic a…
rs9380025	6	11011074	11010841	proxy	Docosahexaenoic acid (22:6n3); Docosapentaenoic acid (22:5n3); Eicosapentaenoic acid (20:5n3); docosapentaenoic acid (22:5n3); docosapentaenoic acid (22:5n6); eicosapentaenoic acid (20:5n3); docosahexaenoic acid (22:6n3); docosahexaenoic acid (22:6n3); docosapentaenoic acid (22:5n3); docosapentaenoic acid (22:5n6); eicosapentaenoic acid (20:5n3); docosapentaenoic acid (22:5n3); docosapentaenoic a…
rs3945981	6	11011405	11011172	proxy	Docosahexaenoic acid (22:6n3); Docosapentaenoic acid (22:5n3); Eicosapentaenoic acid (20:5n3); docosapentaenoic acid (22:5n3); docosapentaenoic acid (22:5n6); eicosapentaenoic acid (20:5n3); docosahexaenoic acid (22:6n3); docosahexaenoic acid (22:6n3); docosapentaenoic acid (22:5n3); docosapentaenoic acid (22:5n6); eicosapentaenoic acid (20:5n3); docosapentaenoic acid (22:5n3); docosapentaenoic a…
rs7756794	6	11011531	11011298	proxy	Docosahexaenoic acid (22:6n3); Docosapentaenoic acid (22:5n3); Eicosapentaenoic acid (20:5n3); docosapentaenoic acid (22:5n3); docosapentaenoic acid (22:5n6); eicosapentaenoic acid (20:5n3); docosahexaenoic acid (22:6n3); docosahexaenoic acid (22:6n3); docosapentaenoic acid (22:5n3); docosapentaenoic acid (22:5n6); eicosapentaenoic acid (20:5n3); docosapentaenoic acid (22:5n3); docosapentaenoic a…
rs953413	6	11012859	11012626	proxy	Docosahexaenoic acid (22:6n3); Docosapentaenoic acid (22:5n3); Eicosapentaenoic acid (20:5n3); docosapentaenoic acid (22:5n3); docosapentaenoic acid (22:5n6); eicosapentaenoic acid (20:5n3); docosahexaenoic acid (22:6n3); docosahexaenoic acid (22:6n3); docosapentaenoic acid (22:5n3); docosapentaenoic acid (22:5n6); eicosapentaenoic acid (20:5n3); docosapentaenoic acid (22:5n3); docosapentaenoic a…
rs7743830	6	11014220	11013987	proxy	Docosahexaenoic acid (22:6n3); Docosapentaenoic acid (22:5n3); Eicosapentaenoic acid (20:5n3); docosapentaenoic acid (22:5n3); docosapentaenoic acid (22:5n6); eicosapentaenoic acid (20:5n3); docosahexaenoic acid (22:6n3); docosahexaenoic acid (22:6n3); docosapentaenoic acid (22:5n3); docosapentaenoic acid (22:5n6); eicosapentaenoic acid (20:5n3); docosapentaenoic acid (22:5n3); docosapentaenoic a…
rs1570069	6	11017825	11017592	proxy	Docosahexaenoic acid (22:6n3); Docosapentaenoic acid (22:5n3); Eicosapentaenoic acid (20:5n3); docosapentaenoic acid (22:5n3); docosapentaenoic acid (22:5n6); eicosapentaenoic acid (20:5n3); docosahexaenoic acid (22:6n3); docosahexaenoic acid (22:6n3); docosapentaenoic acid (22:5n3); docosapentaenoic acid (22:5n6); eicosapentaenoic acid (20:5n3); docosapentaenoic acid (22:5n3); docosapentaenoic a…
rs113673873	6	11020416	11020184	proxy	Docosahexaenoic acid (22:6n3); Docosapentaenoic acid (22:5n3); Eicosapentaenoic acid (20:5n3); docosapentaenoic acid (22:5n3); docosapentaenoic acid (22:5n6); eicosapentaenoic acid (20:5n3); docosahexaenoic acid (22:6n3); docosahexaenoic acid (22:6n3); docosapentaenoic acid (22:5n3); docosapentaenoic acid (22:5n6); eicosapentaenoic acid (20:5n3); docosapentaenoic acid (22:5n3); docosapentaenoic a…
rs3756963	6	11022154	11021921	proxy	22:6, docosahexaenoic acid
rs2180725	6	11025420	11025187	proxy	22:6, docosahexaenoic acid
rs9295754	6	11027742	11027509	proxy	22:6, docosahexaenoic acid
rs35460883	6	11027942	11027710	proxy	Docosahexaenoic acid (22:6n3); Docosapentaenoic acid (22:5n3); Eicosapentaenoic acid (20:5n3); docosapentaenoic acid (22:5n3); docosapentaenoic acid (22:5n6); eicosapentaenoic acid (20:5n3); docosahexaenoic acid (22:6n3); docosahexaenoic acid (22:6n3); docosapentaenoic acid (22:5n3); docosapentaenoic acid (22:5n6); eicosapentaenoic acid (20:5n3); docosapentaenoic acid (22:5n3); docosapentaenoic a…
rs60376022	6	11027949	11027716	proxy	Docosahexaenoic acid (22:6n3); Docosapentaenoic acid (22:5n3); Eicosapentaenoic acid (20:5n3); docosapentaenoic acid (22:5n3); docosapentaenoic acid (22:5n6); eicosapentaenoic acid (20:5n3); docosahexaenoic acid (22:6n3); docosahexaenoic acid (22:6n3); docosapentaenoic acid (22:5n3); docosapentaenoic acid (22:5n6); eicosapentaenoic acid (20:5n3); docosapentaenoic acid (22:5n3); docosapentaenoic a…
rs2208338	6	11028654	11028421	proxy	22:6, docosahexaenoic acid
rs4640881	6	11033028	11032795	proxy	22:6, docosahexaenoic acid
rs3778167	6	11033468	11033235	proxy	Docosahexaenoic acid (22:6n3); Docosapentaenoic acid (22:5n3); Eicosapentaenoic acid (20:5n3); docosapentaenoic acid (22:5n3); docosapentaenoic acid (22:5n6); eicosapentaenoic acid (20:5n3); docosahexaenoic acid (22:6n3); docosahexaenoic acid (22:6n3); docosapentaenoic acid (22:5n3); docosapentaenoic acid (22:5n6); eicosapentaenoic acid (20:5n3); docosapentaenoic acid (22:5n3); docosapentaenoic a…
rs9295757	6	11033625	11033392	proxy	22:6, docosahexaenoic acid
rs3839412	6	11036316	11036084	proxy	22:6, docosahexaenoic acid
rs3798718	6	11036447	11036214	proxy	22:6, docosahexaenoic acid
rs3798719	6	11036825	11036592	proxy	22:6, docosahexaenoic acid
rs3839413	6	11037144	11036912	proxy	22:6, docosahexaenoic acid
rs35799154	6	11037772	11037540	proxy	Docosapentaenoic acid (22:5n3); docosahexaenoic acid (22:6n3)
rs7744073	6	11038292	11038059	proxy	22:6, docosahexaenoic acid
rs7744440	6	11038511	11038278	proxy	22:6, docosahexaenoic acid
rs3798720	6	11040002	11039769	proxy	Docosahexaenoic acid (22:6n3); Docosapentaenoic acid (22:5n3); Eicosapentaenoic acid (20:5n3); docosapentaenoic acid (22:5n3); docosapentaenoic acid (22:5n6); eicosapentaenoic acid (20:5n3); docosahexaenoic acid (22:6n3); docosahexaenoic acid (22:6n3); docosapentaenoic acid (22:5n3); docosapentaenoic acid (22:5n6); eicosapentaenoic acid (20:5n3); docosapentaenoic acid (22:5n3); docosapentaenoic a…
rs3798721	6	11040183	11039950	proxy	22:6, docosahexaenoic acid
rs3798722	6	11040423	11040190	proxy	22:6, docosahexaenoic acid
rs57082372	6	11040668	11040435	proxy	22:6, docosahexaenoic acid
rs28444611	6	11040767	11040534	proxy	22:6, docosahexaenoic acid
rs3798723	6	11041720	11041487	proxy	22:6, docosahexaenoic acid
rs9366716	6	11042418	11042185	proxy	22:6, docosahexaenoic acid
rs9393903	6	11042909	11042676	proxy	22:6, docosahexaenoic acid
rs9468308	6	11044068	11043835	proxy	22:6, docosahexaenoic acid
rs115367234	6	11044658	11044425	proxy	Docosahexaenoic acid (22:6n3); Docosapentaenoic acid (22:5n3); Eicosapentaenoic acid (20:5n3); docosapentaenoic acid (22:5n3); docosapentaenoic acid (22:5n6); eicosapentaenoic acid (20:5n3); docosahexaenoic acid (22:6n3); docosapentaenoic acid (22:5n3); docosapentaenoic acid (22:5n6)
rs9295763	6	11045192	11044959	proxy	Docosahexaenoic acid (22:6n3); Docosapentaenoic acid (22:5n3); Eicosapentaenoic acid (20:5n3); docosapentaenoic acid (22:5n3); docosapentaenoic acid (22:5n6); eicosapentaenoic acid (20:5n3); docosahexaenoic acid (22:6n3); docosahexaenoic acid (22:6n3); docosapentaenoic acid (22:5n3); docosapentaenoic acid (22:5n6); eicosapentaenoic acid (20:5n3); docosapentaenoic acid (22:5n3); docosapentaenoic a…
rs9295764	6	11045196	11044963	proxy	Docosahexaenoic acid (22:6n3); Docosapentaenoic acid (22:5n3); Eicosapentaenoic acid (20:5n3); docosapentaenoic acid (22:5n3); docosapentaenoic acid (22:5n6); eicosapentaenoic acid (20:5n3); docosahexaenoic acid (22:6n3); docosahexaenoic acid (22:6n3); docosapentaenoic acid (22:5n3); docosapentaenoic acid (22:5n6); eicosapentaenoic acid (20:5n3); docosapentaenoic acid (22:5n3); docosapentaenoic a…
rs1812685	6	11047476	11047243	proxy	Docosahexaenoic acid (22:6n3); Docosapentaenoic acid (22:5n3); Eicosapentaenoic acid (20:5n3); docosapentaenoic acid (22:5n3); docosapentaenoic acid (22:5n6); eicosapentaenoic acid (20:5n3); docosahexaenoic acid (22:6n3); docosahexaenoic acid (22:6n3); docosapentaenoic acid (22:5n3); docosapentaenoic acid (22:5n6); eicosapentaenoic acid (20:5n3); docosapentaenoic acid (22:5n3); docosapentaenoic a…
rs113406923	6	11047869	11047637	proxy	Docosahexaenoic acid (22:6n3); Docosapentaenoic acid (22:5n3); Eicosapentaenoic acid (20:5n3); docosapentaenoic acid (22:5n3); docosapentaenoic acid (22:5n6); eicosapentaenoic acid (20:5n3); docosahexaenoic acid (22:6n3); docosapentaenoic acid (22:5n3); docosapentaenoic acid (22:5n6)
rs6920155	6	11047956	11047723	proxy	Docosahexaenoic acid (22:6n3); Docosapentaenoic acid (22:5n3); Eicosapentaenoic acid (20:5n3); docosapentaenoic acid (22:5n3); docosapentaenoic acid (22:5n6); eicosapentaenoic acid (20:5n3); docosahexaenoic acid (22:6n3); docosapentaenoic acid (22:5n3); docosapentaenoic acid (22:5n6)
rs147535679	6	11048825	11048593	proxy	22:6, docosahexaenoic acid
rs2147041	6	11050523	11050290	proxy	Docosahexaenoic acid (22:6n3); Docosapentaenoic acid (22:5n3); Eicosapentaenoic acid (20:5n3); docosapentaenoic acid (22:5n3); docosapentaenoic acid (22:5n6); eicosapentaenoic acid (20:5n3); docosahexaenoic acid (22:6n3); docosahexaenoic acid (22:6n3); docosapentaenoic acid (22:5n3); docosapentaenoic acid (22:5n6); eicosapentaenoic acid (20:5n3); docosapentaenoic acid (22:5n3); docosapentaenoic a…
rs4601123	6	11050803	11050570	proxy	22:6, docosahexaenoic acid
rs6456810	6	11052418	11052185	proxy	Docosahexaenoic acid (22:6n3); Docosapentaenoic acid (22:5n3); Eicosapentaenoic acid (20:5n3); docosapentaenoic acid (22:5n3); docosapentaenoic acid (22:5n6); eicosapentaenoic acid (20:5n3); docosahexaenoic acid (22:6n3); docosahexaenoic acid (22:6n3); docosapentaenoic acid (22:5n3); docosapentaenoic acid (22:5n6); eicosapentaenoic acid (20:5n3); docosapentaenoic acid (22:5n3); docosapentaenoic a…
rs201282143	6	11052999	11052767	proxy	Docosahexaenoic acid (22:6n3); Docosapentaenoic acid (22:5n3); Eicosapentaenoic acid (20:5n3); docosapentaenoic acid (22:5n3); docosapentaenoic acid (22:5n6); eicosapentaenoic acid (20:5n3); docosahexaenoic acid (22:6n3); docosahexaenoic acid (22:6n3); docosapentaenoic acid (22:5n3); docosapentaenoic acid (22:5n6); eicosapentaenoic acid (20:5n3); docosapentaenoic acid (22:5n3); docosapentaenoic a…
rs146655629	6	11054745	11054512	proxy	22:6, docosahexaenoic acid
rs17675322	6	11059185	11058952	proxy	Docosahexaenoic acid (22:6n3); Docosapentaenoic acid (22:5n3); Eicosapentaenoic acid (20:5n3); docosapentaenoic acid (22:5n3); docosapentaenoic acid (22:5n6); eicosapentaenoic acid (20:5n3); docosahexaenoic acid (22:6n3); docosahexaenoic acid (22:6n3); docosapentaenoic acid (22:5n3); docosapentaenoic acid (22:5n6); eicosapentaenoic acid (20:5n3); docosapentaenoic acid (22:5n3); docosapentaenoic a…
rs59542081	6	11059209	11058976	proxy	Docosahexaenoic acid (22:6n3); Docosapentaenoic acid (22:5n3); Eicosapentaenoic acid (20:5n3); docosapentaenoic acid (22:5n3); docosapentaenoic acid (22:5n6); eicosapentaenoic acid (20:5n3); docosahexaenoic acid (22:6n3); docosahexaenoic acid (22:6n3); docosapentaenoic acid (22:5n3); docosapentaenoic acid (22:5n6); eicosapentaenoic acid (20:5n3); docosapentaenoic acid (22:5n3); docosapentaenoic a…
rs57549068	6	11059210	11058977	proxy	Docosahexaenoic acid (22:6n3); Docosapentaenoic acid (22:5n3); Eicosapentaenoic acid (20:5n3); docosapentaenoic acid (22:5n3); docosapentaenoic acid (22:5n6); eicosapentaenoic acid (20:5n3); docosahexaenoic acid (22:6n3); docosahexaenoic acid (22:6n3); docosapentaenoic acid (22:5n3); docosapentaenoic acid (22:5n6); eicosapentaenoic acid (20:5n3); docosapentaenoic acid (22:5n3); docosapentaenoic a…
rs9368564	6	11060283	11060050	proxy	22:6, docosahexaenoic acid
rs9380073	6	11062150	11061917	proxy	22:6, docosahexaenoic acid
rs9380074	6	11062201	11061968	proxy	Docosahexaenoic acid (22:6n3); Docosapentaenoic acid (22:5n3); Eicosapentaenoic acid (20:5n3); docosapentaenoic acid (22:5n3); docosapentaenoic acid (22:5n6); eicosapentaenoic acid (20:5n3); docosahexaenoic acid (22:6n3); docosahexaenoic acid (22:6n3); docosapentaenoic acid (22:5n3); docosapentaenoic acid (22:5n6); eicosapentaenoic acid (20:5n3); docosapentaenoic acid (22:5n3); docosapentaenoic a…
rs7752895	6	11064780	11064547	proxy	Docosahexaenoic acid (22:6n3); Docosapentaenoic acid (22:5n3); Eicosapentaenoic acid (20:5n3); docosapentaenoic acid (22:5n3); docosapentaenoic acid (22:5n6); eicosapentaenoic acid (20:5n3); docosahexaenoic acid (22:6n3); docosahexaenoic acid (22:6n3); docosapentaenoic acid (22:5n3); docosapentaenoic acid (22:5n6); eicosapentaenoic acid (20:5n3); docosapentaenoic acid (22:5n3); docosapentaenoic a…
rs6900220	6	11065138	11064905	proxy	Docosahexaenoic acid (22:6n3); Docosapentaenoic acid (22:5n3); Eicosapentaenoic acid (20:5n3); docosapentaenoic acid (22:5n3); docosapentaenoic acid (22:5n6); eicosapentaenoic acid (20:5n3); docosahexaenoic acid (22:6n3); docosahexaenoic acid (22:6n3); docosapentaenoic acid (22:5n3); docosapentaenoic acid (22:5n6); eicosapentaenoic acid (20:5n3); docosapentaenoic acid (22:5n3); docosapentaenoic a…
rs9393915	6	11072322	11072089	proxy	22:6, docosahexaenoic acid
rs34504196	6	11072714	11072482	proxy	Docosahexaenoic acid (22:6n3); Docosapentaenoic acid (22:5n3); Eicosapentaenoic acid (20:5n3); docosapentaenoic acid (22:5n3); docosapentaenoic acid (22:5n6); eicosapentaenoic acid (20:5n3); docosahexaenoic acid (22:6n3); docosahexaenoic acid (22:6n3); docosapentaenoic acid (22:5n3); docosapentaenoic acid (22:5n6); eicosapentaenoic acid (20:5n3); docosapentaenoic acid (22:5n3); docosapentaenoic a…
rs2327333	6	11072895	11072662	proxy	Docosahexaenoic acid (22:6n3); Docosapentaenoic acid (22:5n3); Eicosapentaenoic acid (20:5n3); docosapentaenoic acid (22:5n3); docosapentaenoic acid (22:5n6); eicosapentaenoic acid (20:5n3); docosahexaenoic acid (22:6n3); docosapentaenoic acid (22:5n3); docosapentaenoic acid (22:5n6)
rs7767047	6	11073223	11072990	proxy	Docosahexaenoic acid (22:6n3); Docosapentaenoic acid (22:5n3); Eicosapentaenoic acid (20:5n3); docosapentaenoic acid (22:5n3); docosapentaenoic acid (22:5n6); eicosapentaenoic acid (20:5n3); docosahexaenoic acid (22:6n3); docosahexaenoic acid (22:6n3); docosapentaenoic acid (22:5n3); docosapentaenoic acid (22:5n6); eicosapentaenoic acid (20:5n3); docosapentaenoic acid (22:5n3); docosapentaenoic a…
rs35222815	6	11073416	11073184	proxy	Docosahexaenoic acid (22:6n3); Docosapentaenoic acid (22:5n3); Eicosapentaenoic acid (20:5n3); docosapentaenoic acid (22:5n3); docosapentaenoic acid (22:5n6); eicosapentaenoic acid (20:5n3); docosahexaenoic acid (22:6n3); docosapentaenoic acid (22:5n3); docosapentaenoic acid (22:5n6)
rs4713165	6	11074302	11074069	proxy	Docosahexaenoic acid (22:6n3); Docosapentaenoic acid (22:5n3); Eicosapentaenoic acid (20:5n3); docosapentaenoic acid (22:5n3); docosapentaenoic acid (22:5n6); eicosapentaenoic acid (20:5n3); docosahexaenoic acid (22:6n3); docosapentaenoic acid (22:5n3); docosapentaenoic acid (22:5n6)
rs4711171	6	11074347	11074114	proxy	docosahexaenoic acid (22:6n3)
rs2024980	6	11074688	11074455	proxy	Docosahexaenoic acid (22:6n3); Docosapentaenoic acid (22:5n3); Eicosapentaenoic acid (20:5n3); docosapentaenoic acid (22:5n3); docosapentaenoic acid (22:5n6); eicosapentaenoic acid (20:5n3); docosahexaenoic acid (22:6n3); docosapentaenoic acid (22:5n3); docosapentaenoic acid (22:5n6)
rs57896541	6	11075017	11074784	proxy	Docosahexaenoic acid (22:6n3); Docosapentaenoic acid (22:5n3); Eicosapentaenoic acid (20:5n3); docosapentaenoic acid (22:5n3); docosapentaenoic acid (22:5n6); eicosapentaenoic acid (20:5n3); docosahexaenoic acid (22:6n3); docosapentaenoic acid (22:5n3); docosapentaenoic acid (22:5n6)
rs60273772	6	11075152	11074919	proxy	Docosahexaenoic acid (22:6n3); Docosapentaenoic acid (22:5n3); Eicosapentaenoic acid (20:5n3); docosapentaenoic acid (22:5n3); docosapentaenoic acid (22:5n6); eicosapentaenoic acid (20:5n3); docosahexaenoic acid (22:6n3); docosapentaenoic acid (22:5n3); docosapentaenoic acid (22:5n6)
rs61390967	6	11075200	11074967	proxy	Docosahexaenoic acid (22:6n3); Docosapentaenoic acid (22:5n3); Eicosapentaenoic acid (20:5n3); docosapentaenoic acid (22:5n3); docosapentaenoic acid (22:5n6); eicosapentaenoic acid (20:5n3); docosahexaenoic acid (22:6n3); docosapentaenoic acid (22:5n3); docosapentaenoic acid (22:5n6)
rs1321535	6	11076026	11075793	proxy	docosapentaenoic acid (22:5n3); docosapentaenoic acid (22:5n6); eicosapentaenoic acid (20:5n3)
rs17675361	6	11078237	11078004	proxy	22:6, docosahexaenoic acid
rs12665478	6	11080825	11080592	proxy	Docosahexaenoic acid (22:6n3); Docosapentaenoic acid (22:5n3); Eicosapentaenoic acid (20:5n3); docosapentaenoic acid (22:5n3); docosapentaenoic acid (22:5n6); eicosapentaenoic acid (20:5n3); docosahexaenoic acid (22:6n3); docosapentaenoic acid (22:5n3); docosapentaenoic acid (22:5n6)
rs9348807	6	11082322	11082089	proxy	Docosahexaenoic acid (22:6n3); Docosapentaenoic acid (22:5n3); Eicosapentaenoic acid (20:5n3); docosapentaenoic acid (22:5n3); docosapentaenoic acid (22:5n6); eicosapentaenoic acid (20:5n3); docosahexaenoic acid (22:6n3); docosapentaenoic acid (22:5n3); docosapentaenoic acid (22:5n6)
rs12526913	6	11082924	11082691	proxy	Docosahexaenoic acid (22:6n3); Docosapentaenoic acid (22:5n3); Eicosapentaenoic acid (20:5n3); docosapentaenoic acid (22:5n3); docosapentaenoic acid (22:5n6); eicosapentaenoic acid (20:5n3); docosahexaenoic acid (22:6n3); docosapentaenoic acid (22:5n3); docosapentaenoic acid (22:5n6)
rs9348808	6	11083472	11083239	proxy	Docosahexaenoic acid (22:6n3); Docosapentaenoic acid (22:5n3); Eicosapentaenoic acid (20:5n3); docosapentaenoic acid (22:5n3); docosapentaenoic acid (22:5n6); eicosapentaenoic acid (20:5n3); docosahexaenoic acid (22:6n3); docosahexaenoic acid (22:6n3); docosapentaenoic acid (22:5n3); docosapentaenoic acid (22:5n6); eicosapentaenoic acid (20:5n3); docosapentaenoic acid (22:5n3); docosapentaenoic a…
rs9357069	6	11083486	11083253	proxy	Docosahexaenoic acid (22:6n3); Docosapentaenoic acid (22:5n3); Eicosapentaenoic acid (20:5n3); docosapentaenoic acid (22:5n3); docosapentaenoic acid (22:5n6); eicosapentaenoic acid (20:5n3); docosahexaenoic acid (22:6n3); docosapentaenoic acid (22:5n3); docosapentaenoic acid (22:5n6)
rs4713169	6	11084554	11084321	proxy	Docosahexaenoic acid (22:6n3); Docosapentaenoic acid (22:5n3); Eicosapentaenoic acid (20:5n3); docosapentaenoic acid (22:5n3); docosapentaenoic acid (22:5n6); eicosapentaenoic acid (20:5n3); docosahexaenoic acid (22:6n3); docosapentaenoic acid (22:5n3); docosapentaenoic acid (22:5n6)
rs59411870	6	11085334	11085102	proxy	Docosahexaenoic acid (22:6n3); Docosapentaenoic acid (22:5n3); Eicosapentaenoic acid (20:5n3); docosapentaenoic acid (22:5n3); docosapentaenoic acid (22:5n6); eicosapentaenoic acid (20:5n3); docosahexaenoic acid (22:6n3); docosapentaenoic acid (22:5n3); docosapentaenoic acid (22:5n6)
rs4713170	6	11085511	11085278	proxy	Docosahexaenoic acid (22:6n3); Docosapentaenoic acid (22:5n3); Eicosapentaenoic acid (20:5n3); docosapentaenoic acid (22:5n3); docosapentaenoic acid (22:5n6); eicosapentaenoic acid (20:5n3); docosahexaenoic acid (22:6n3); docosahexaenoic acid (22:6n3); docosapentaenoic acid (22:5n3); docosapentaenoic acid (22:5n6); eicosapentaenoic acid (20:5n3); docosapentaenoic acid (22:5n3); docosapentaenoic a…
rs7770142	6	11086033	11085800	proxy	Docosahexaenoic acid (22:6n3); Docosapentaenoic acid (22:5n3); Eicosapentaenoic acid (20:5n3); docosapentaenoic acid (22:5n3); docosapentaenoic acid (22:5n6); eicosapentaenoic acid (20:5n3); docosahexaenoic acid (22:6n3); docosapentaenoic acid (22:5n3); docosapentaenoic acid (22:5n6)
rs58664468	6	11088007	11087774	proxy	22:6, docosahexaenoic acid
rs55914027	6	11088421	11088188	proxy	Docosahexaenoic acid (22:6n3); Docosapentaenoic acid (22:5n3); Eicosapentaenoic acid (20:5n3); docosapentaenoic acid (22:5n3); docosapentaenoic acid (22:5n6); eicosapentaenoic acid (20:5n3); docosahexaenoic acid (22:6n3); docosapentaenoic acid (22:5n3); docosapentaenoic acid (22:5n6)
rs56190003	6	11088533	11088300	proxy	Docosahexaenoic acid (22:6n3); Docosapentaenoic acid (22:5n3); Eicosapentaenoic acid (20:5n3); docosapentaenoic acid (22:5n3); docosapentaenoic acid (22:5n6); eicosapentaenoic acid (20:5n3); docosahexaenoic acid (22:6n3); docosapentaenoic acid (22:5n3); docosapentaenoic acid (22:5n6)
rs12660775	6	11088903	11088670	proxy	22:6, docosahexaenoic acid
rs4711177	6	11089128	11088895	proxy	Docosahexaenoic acid (22:6n3); Docosapentaenoic acid (22:5n3); Eicosapentaenoic acid (20:5n3); docosapentaenoic acid (22:5n3); docosapentaenoic acid (22:5n6); eicosapentaenoic acid (20:5n3); docosahexaenoic acid (22:6n3); docosapentaenoic acid (22:5n3); docosapentaenoic acid (22:5n6)
rs7749669	6	11089229	11088996	proxy	22:6, docosahexaenoic acid
rs7748694	6	11089338	11089105	proxy	22:6, docosahexaenoic acid
rs7749936	6	11089345	11089112	proxy	22:6, docosahexaenoic acid
rs111676697	6	11089529	11089296	proxy	22:6, docosahexaenoic acid
rs6918629	6	23374214	23373986	lead variant
rs9393600	6	24976191	24975963	proxy	Omega-7, omega-9 and saturated fatty acids
rs1410686	6	24980611	24980383	proxy	Omega-7, omega-9 and saturated fatty acids
rs6456640	6	24981582	24981354	proxy	Omega-7, omega-9 and saturated fatty acids
rs9358815	6	24983490	24983262	proxy	Omega-7, omega-9 and saturated fatty acids
rs6456641	6	24983722	24983494	proxy	Omega-7, omega-9 and saturated fatty acids
rs2149452	6	24984222	24983994	proxy	Omega-7, omega-9 and saturated fatty acids
rs9295639	6	24984938	24984710	proxy	Omega-7, omega-9 and saturated fatty acids
rs2209932	6	24985330	24985102	proxy	Omega-7, omega-9 and saturated fatty acids
rs2894032	6	24985476	24985248	proxy	Omega-7, omega-9 and saturated fatty acids
rs1410687	6	24986163	24985935	proxy	Omega-7, omega-9 and saturated fatty acids
rs7768143	6	24987214	24986986	proxy	Omega-7, omega-9 and saturated fatty acids
rs9358816	6	24988520	24988292	lead variant	Omega-7, omega-9 and saturated fatty acids
rs60540424	6	24988520	24988292	alias rsid	Omega-7, omega-9 and saturated fatty acids
rs4712870	6	24988901	24988673	proxy	Omega-7, omega-9 and saturated fatty acids
rs7740315	6	24989223	24988995	proxy	Omega-7, omega-9 and saturated fatty acids
rs9366591	6	24989999	24989771	proxy	Omega-7, omega-9 and saturated fatty acids
rs12192232	6	24990005	24989777	proxy	Omega-7, omega-9 and saturated fatty acids
rs12205717	6	24990085	24989857	proxy	Omega-7, omega-9 and saturated fatty acids
rs9295640	6	24990240	24990012	proxy	Omega-7, omega-9 and saturated fatty acids
rs4712871	6	24990605	24990377	proxy	Omega-7, omega-9 and saturated fatty acids
rs4712872	6	24990786	24990558	proxy	Omega-7, omega-9 and saturated fatty acids
rs12194111	6	24991118	24990890	proxy	Omega-7, omega-9 and saturated fatty acids
rs10946739	6	24993127	24992899	proxy	Omega-7, omega-9 and saturated fatty acids
rs9295641	6	24993306	24993078	proxy	Omega-7, omega-9 and saturated fatty acids
rs62401116	6	24995630	24995402	proxy	Omega-7, omega-9 and saturated fatty acids
rs4712876	6	24995957	24995729	proxy	Omega-7, omega-9 and saturated fatty acids
rs6935286	6	24996338	24996110	proxy	Omega-7, omega-9 and saturated fatty acids
rs4476815	6	26260070	26259842	lead variant	Plasma omega-6 polyunsaturated fatty acid levels (linoleic acid)
rs4713428	6	31020933	31053156	lead variant	Plasma omega-3 polyunsaturated fatty acid level (eicosapentaenoic acid)
rs3800433	6	35001136	35033359	lead variant
rs16889362	6	36965705	36997929	lead variant	Plasma omega-6 polyunsaturated fatty acid levels (linoleic acid)
rs6921231	6	39141213	39173437	lead variant
rs2031365	6	87805592	87095874	lead variant	Plasma omega-6 polyunsaturated fatty acid levels (gamma-linolenic acid)
rs1222955	6	102165329	101717454	lead variant
rs1080261	6	110851976	110530773	lead variant	Plasma omega-6 polyunsaturated fatty acid levels (arachidonic acid)
rs2842846	6	113636230	113315028	lead variant
rs9942436	6	113641221	113320019	lead variant	Plasma omega-6 polyunsaturated fatty acid levels (arachidonic acid)
rs2637523	6	113645875	113324673	lead variant	Plasma omega-6 polyunsaturated fatty acid levels (arachidonic acid)
rs2489629	6	127476717	127155572	lead variant
rs13191834	6	136860731	136539593	lead variant
rs4493732	6	162904165	162483133	lead variant
rs12153970	6	NA	32950679	lead variant	Plasma omega-3 polyunsaturated fatty acid levels (docosahexaenoic acid)
rs7774711	6	NA	10964788	lead variant	Docosahexaenoate (DHA, 22:6n3)
rs60545306	6	NA	10964788	alias rsid	Docosahexaenoate (DHA, 22:6n3)
rs9461382	6	NA	10964788	alias rsid	Docosahexaenoate (DHA, 22:6n3)
rs12535608	7	17727580	17687956	lead variant	Plasma omega-6 polyunsaturated fatty acid levels (gamma-linolenic acid)
rs9969120	7	85990367	86361051	lead variant
rs6959513	7	88565816	88936502	proxy	oleic acid; monounsaturated fatty acid
rs73397358	7	88569271	88939957	proxy	oleic acid; monounsaturated fatty acid
rs4728793	7	88572510	88943196	proxy	oleic acid; monounsaturated fatty acid
rs4727194	7	88572624	88943310	proxy	oleic acid; monounsaturated fatty acid
rs12540166	7	88573021	88943707	proxy	oleic acid; monounsaturated fatty acid
rs4728794	7	88573446	88944132	proxy	oleic acid; monounsaturated fatty acid
rs12535041	7	88573471	88944157	lead variant	oleic acid; monounsaturated fatty acid
rs58404079	7	88573471	88944157	alias rsid	oleic acid; monounsaturated fatty acid
rs7798642	7	88574711	88945397	proxy	oleic acid; monounsaturated fatty acid
rs7785253	7	88574893	88945579	proxy	oleic acid; monounsaturated fatty acid
rs7778626	7	88587805	88958491	proxy	oleic acid; monounsaturated fatty acid
rs4728795	7	88591638	88962324	proxy	oleic acid; monounsaturated fatty acid
rs17165838	7	88595031	88965717	proxy	oleic acid; monounsaturated fatty acid
rs409224	7	101865210	102221930	lead variant	Plasma omega-3 polyunsaturated fatty acid levels (docosahexaenoic acid); Plasma omega-3 polyunsaturated fatty acid level (eicosapentaenoic acid)
rs427941	7	101882095	102238815	lead variant	Plasma omega-3 polyunsaturated fatty acid level (eicosapentaenoic acid)
rs864428	7	136925471	137240724	lead variant	Heptanoate (7:0)
rs10362265	7	136925471	137240724	alias rsid	Heptanoate (7:0)
rs1162123	7	136925471	137240724	alias rsid	Heptanoate (7:0)
rs1653007	7	136925471	137240724	alias rsid	Heptanoate (7:0)
rs386617865	7	136925471	137240724	alias rsid	Heptanoate (7:0)
rs322301	7	136932185	137247438	proxy	Heptanoate (7:0)
rs322323	7	136940560	137255813	proxy	Heptanoate (7:0)
rs322319	7	136940966	137256219	proxy	Heptanoate (7:0)
rs322316	7	136942629	137257882	proxy	Heptanoate (7:0)
rs322315	7	136943458	137258711	proxy	Heptanoate (7:0)
rs322313	7	136946672	137261925	proxy	Heptanoate (7:0)
rs225137	7	136946906	137262159	proxy	Heptanoate (7:0)
rs167718	7	136947407	137262660	proxy	Heptanoate (7:0)
rs322311	7	136948804	137264057	proxy	Heptanoate (7:0)
rs11985561	8	3452262	3594740	lead variant	Plasma omega-3 polyunsaturated fatty acid levels (alphalinolenic acid)
rs10503296	8	4816030	4958508	lead variant
rs325	8	19819328	19961817	proxy	Total fatty acids; Mono-unsaturated fatty acids; Omega-7, omega-9 and saturated fatty acids
rs328	8	19819724	19962213	proxy	Total fatty acids; Mono-unsaturated fatty acids; Omega-7, omega-9 and saturated fatty acids
rs12679834	8	19820433	19962922	proxy	Total fatty acids; Mono-unsaturated fatty acids; Omega-7, omega-9 and saturated fatty acids
rs117199990	8	19820916	19963405	proxy	Total fatty acids; Mono-unsaturated fatty acids; Omega-7, omega-9 and saturated fatty acids
rs145391587	8	19820933	19963422	proxy	Total fatty acids; Mono-unsaturated fatty acids; Omega-7, omega-9 and saturated fatty acids
rs1011685	8	19830769	19973258	proxy	Total fatty acids; Mono-unsaturated fatty acids; Omega-7, omega-9 and saturated fatty acids
rs17482753	8	19832646	19975135	proxy	Total fatty acids; Mono-unsaturated fatty acids; Omega-7, omega-9 and saturated fatty acids
rs78963197	8	19836646	19979135	proxy	Total fatty acids; Mono-unsaturated fatty acids; Omega-7, omega-9 and saturated fatty acids
rs74855321	8	19836984	19979473	proxy	Total fatty acids; Mono-unsaturated fatty acids; Omega-7, omega-9 and saturated fatty acids
rs58946909	8	19840341	19982830	proxy	Total fatty acids; Mono-unsaturated fatty acids; Omega-7, omega-9 and saturated fatty acids
rs75551077	8	19840408	19982897	proxy	Total fatty acids; Mono-unsaturated fatty acids; Omega-7, omega-9 and saturated fatty acids
rs113988682	8	19842768	19985257	proxy	Total fatty acids; Mono-unsaturated fatty acids; Omega-7, omega-9 and saturated fatty acids
rs17410914	8	19843462	19985951	proxy	Total fatty acids; Mono-unsaturated fatty acids; Omega-7, omega-9 and saturated fatty acids
rs12678919	8	19844222	19986711	proxy	Total fatty acids; Mono-unsaturated fatty acids; Omega-7, omega-9 and saturated fatty acids
rs115129770	8	19844439	19986928	proxy	Total fatty acids; Mono-unsaturated fatty acids; Omega-7, omega-9 and saturated fatty acids
rs149670831	8	19844447	19986937	proxy	Total fatty acids; Mono-unsaturated fatty acids; Omega-7, omega-9 and saturated fatty acids
rs78458743	8	19846314	19988803	proxy	Total fatty acids; Mono-unsaturated fatty acids; Omega-7, omega-9 and saturated fatty acids
rs114566157	8	19846489	19988978	proxy	Total fatty acids; Mono-unsaturated fatty acids; Omega-7, omega-9 and saturated fatty acids
rs12682115	8	19847060	19989549	proxy	Total fatty acids; Mono-unsaturated fatty acids; Omega-7, omega-9 and saturated fatty acids
rs78013771	8	19847223	19989712	proxy	Total fatty acids; Mono-unsaturated fatty acids; Omega-7, omega-9 and saturated fatty acids
rs76496571	8	19847441	19989930	proxy	Total fatty acids; Mono-unsaturated fatty acids; Omega-7, omega-9 and saturated fatty acids
rs10503669	8	19847690	19990179	proxy	Total fatty acids; Mono-unsaturated fatty acids; Omega-7, omega-9 and saturated fatty acids
rs17489185	8	19848499	19990988	proxy	Total fatty acids; Mono-unsaturated fatty acids; Omega-7, omega-9 and saturated fatty acids
rs17410983	8	19848693	19991182	proxy	Total fatty acids; Mono-unsaturated fatty acids; Omega-7, omega-9 and saturated fatty acids
rs17489226	8	19848878	19991367	proxy	Total fatty acids; Mono-unsaturated fatty acids; Omega-7, omega-9 and saturated fatty acids
rs17410996	8	19849272	19991761	proxy	Total fatty acids; Mono-unsaturated fatty acids; Omega-7, omega-9 and saturated fatty acids
rs75801420	8	19849670	19992159	proxy	Total fatty acids; Mono-unsaturated fatty acids; Omega-7, omega-9 and saturated fatty acids
rs114964604	8	19849989	19992478	proxy	Total fatty acids; Mono-unsaturated fatty acids; Omega-7, omega-9 and saturated fatty acids
rs76975037	8	19851508	19993997	proxy	Total fatty acids; Mono-unsaturated fatty acids; Omega-7, omega-9 and saturated fatty acids
rs17411113	8	19855006	19997495	proxy	Total fatty acids; Mono-unsaturated fatty acids; Omega-7, omega-9 and saturated fatty acids
rs79236614	8	19860460	20002949	proxy	Total fatty acids; Mono-unsaturated fatty acids; Omega-7, omega-9 and saturated fatty acids
rs6586884	8	19863358	20005847	proxy	Total fatty acids; Mono-unsaturated fatty acids; Omega-7, omega-9 and saturated fatty acids
rs6999813	8	19863471	20005960	proxy	Total fatty acids; Mono-unsaturated fatty acids; Omega-7, omega-9 and saturated fatty acids
rs77237194	8	19865455	20007944	proxy	Total fatty acids; Mono-unsaturated fatty acids; Omega-7, omega-9 and saturated fatty acids
rs78810414	8	19871113	20013602	proxy	Total fatty acids; Mono-unsaturated fatty acids; Omega-7, omega-9 and saturated fatty acids
rs141287949	8	19874932	20017422	proxy	Total fatty acids; Mono-unsaturated fatty acids; Omega-7, omega-9 and saturated fatty acids
rs28675909	8	19876234	20018723	proxy	Total fatty acids; Mono-unsaturated fatty acids; Omega-7, omega-9 and saturated fatty acids
rs79198716	8	19876264	20018753	proxy	Total fatty acids; Mono-unsaturated fatty acids; Omega-7, omega-9 and saturated fatty acids
rs78300069	8	19876524	20019013	proxy	Total fatty acids; Mono-unsaturated fatty acids; Omega-7, omega-9 and saturated fatty acids
rs76737188	8	19876594	20019083	proxy	Total fatty acids; Mono-unsaturated fatty acids; Omega-7, omega-9 and saturated fatty acids
rs7016880	8	19876746	20019235	proxy	Total fatty acids; Mono-unsaturated fatty acids; Omega-7, omega-9 and saturated fatty acids
rs7007609	8	19876797	20019286	proxy	Total fatty acids; Mono-unsaturated fatty acids; Omega-7, omega-9 and saturated fatty acids
rs7007797	8	19876970	20019459	proxy	Total fatty acids; Mono-unsaturated fatty acids; Omega-7, omega-9 and saturated fatty acids
rs7004149	8	19877208	20019697	proxy	Total fatty acids; Mono-unsaturated fatty acids; Omega-7, omega-9 and saturated fatty acids
rs7004158	8	19877233	20019722	proxy	Total fatty acids; Mono-unsaturated fatty acids; Omega-7, omega-9 and saturated fatty acids
rs6983430	8	19877253	20019742	proxy	Total fatty acids; Mono-unsaturated fatty acids; Omega-7, omega-9 and saturated fatty acids
rs77219697	8	19877461	20019950	proxy	Total fatty acids; Mono-unsaturated fatty acids; Omega-7, omega-9 and saturated fatty acids
rs12678603	8	19877732	20020221	proxy	Total fatty acids; Mono-unsaturated fatty acids; Omega-7, omega-9 and saturated fatty acids
rs12678604	8	19877773	20020262	proxy	Total fatty acids; Mono-unsaturated fatty acids; Omega-7, omega-9 and saturated fatty acids
rs112994260	8	19878704	20021193	proxy	Total fatty acids; Mono-unsaturated fatty acids; Omega-7, omega-9 and saturated fatty acids
rs142117848	8	19878870	20021359	proxy	Total fatty acids; Mono-unsaturated fatty acids; Omega-7, omega-9 and saturated fatty acids
rs75082673	8	19879809	20022298	proxy	Total fatty acids; Mono-unsaturated fatty acids; Omega-7, omega-9 and saturated fatty acids
rs11989309	8	19880330	20022819	proxy	Total fatty acids; Mono-unsaturated fatty acids; Omega-7, omega-9 and saturated fatty acids
rs75675187	8	19880726	20023215	proxy	Total fatty acids; Mono-unsaturated fatty acids; Omega-7, omega-9 and saturated fatty acids
rs74511360	8	19881040	20023529	proxy	Total fatty acids; Mono-unsaturated fatty acids; Omega-7, omega-9 and saturated fatty acids
rs78404258	8	19881058	20023547	proxy	Total fatty acids; Mono-unsaturated fatty acids; Omega-7, omega-9 and saturated fatty acids
rs74615535	8	19881236	20023725	proxy	Total fatty acids; Mono-unsaturated fatty acids; Omega-7, omega-9 and saturated fatty acids
rs60223219	8	19881801	20024290	proxy	Total fatty acids; Mono-unsaturated fatty acids; Omega-7, omega-9 and saturated fatty acids
rs7816447	8	19882950	20025439	proxy	Total fatty acids; Mono-unsaturated fatty acids; Omega-7, omega-9 and saturated fatty acids
rs114650503	8	19884257	20026746	proxy	Total fatty acids; Mono-unsaturated fatty acids; Omega-7, omega-9 and saturated fatty acids
rs9644639	8	19884947	20027436	proxy	Total fatty acids; Mono-unsaturated fatty acids; Omega-7, omega-9 and saturated fatty acids
rs114366307	8	19885726	20028215	proxy	Total fatty acids; Mono-unsaturated fatty acids; Omega-7, omega-9 and saturated fatty acids
rs138022915	8	19885934	20028423	proxy	Total fatty acids; Mono-unsaturated fatty acids; Omega-7, omega-9 and saturated fatty acids
rs11995475	8	19886688	20029177	proxy	Total fatty acids; Mono-unsaturated fatty acids; Omega-7, omega-9 and saturated fatty acids
rs75469215	8	19887162	20029651	proxy	Total fatty acids; Mono-unsaturated fatty acids; Omega-7, omega-9 and saturated fatty acids
rs139315015	8	19893297	20035786	proxy	Total fatty acids; Mono-unsaturated fatty acids; Omega-7, omega-9 and saturated fatty acids
rs76259755	8	19899161	20041650	proxy	Total fatty acids; Mono-unsaturated fatty acids; Omega-7, omega-9 and saturated fatty acids
rs6993414	8	19902918	20045407	proxy	Total fatty acids; Mono-unsaturated fatty acids; Omega-7, omega-9 and saturated fatty acids
rs74983646	8	19903250	20045739	proxy	Total fatty acids; Mono-unsaturated fatty acids; Omega-7, omega-9 and saturated fatty acids
rs11991231	8	19907912	20050401	proxy	Total fatty acids; Mono-unsaturated fatty acids; Omega-7, omega-9 and saturated fatty acids
rs115849089	8	19912370	20054859	lead variant	Total fatty acids; Mono-unsaturated fatty acids; Omega-7, omega-9 and saturated fatty acids
rs117089236	8	19912370	20054859	alias rsid	Total fatty acids; Mono-unsaturated fatty acids; Omega-7, omega-9 and saturated fatty acids
rs558455	8	26705581	26848064	lead variant
rs2357667	8	66955437	66043202	lead variant	Plasma omega-3 polyunsaturated fatty acid levels (docosahexaenoic acid)
rs10099640	8	104178381	103166153	lead variant
rs11786056	8	131553945	130541699	lead variant	cis-trans-18:2
rs386495886	8	131553945	130541699	alias rsid	cis-trans-18:2
rs2272674	8	134579093	133566850	lead variant
rs10113052	8	138855111	137842868	proxy	capric acid
rs9324462	8	138855902	137843659	proxy	capric acid
rs10106204	8	138857377	137845134	proxy	capric acid
rs72732195	8	138863802	137851559	proxy	capric acid
rs17636640	8	138863896	137851653	proxy	capric acid
rs6986921	8	138865556	137853313	lead variant	capric acid
rs2326132	8	138866267	137854024	proxy	capric acid
rs28735984	8	138867187	137854944	proxy	capric acid
rs28451125	8	138867305	137855062	proxy	capric acid
rs28572226	8	138867363	137855120	proxy	capric acid
rs6994602	8	138868141	137855898	proxy	capric acid
rs2055925	8	138868184	137855941	proxy	capric acid
rs6995073	8	138868386	137856143	proxy	capric acid
rs7012461	8	138868388	137856145	proxy	capric acid
rs7013764	8	138868538	137856295	proxy	capric acid
rs7003495	8	138868692	137856449	proxy	capric acid
rs7018121	8	138868918	137856675	proxy	capric acid
rs17688099	8	138869665	137857422	proxy	capric acid
rs10109499	8	138870405	137858162	proxy	capric acid
rs10109604	8	138870470	137858227	proxy	capric acid
rs10099015	8	138870471	137858228	proxy	capric acid
rs17688170	8	138870775	137858532	proxy	capric acid
rs17637055	8	138870886	137858643	proxy	capric acid
rs17637077	8	138870930	137858687	proxy	capric acid
rs17688288	8	138871329	137859086	proxy	capric acid
rs17637161	8	138871413	137859170	proxy	capric acid
rs79232604	8	138871922	137859679	proxy	capric acid
rs17637186	8	138871984	137859741	proxy	capric acid
rs17688364	8	138872628	137860385	proxy	capric acid
rs72732202	8	138872766	137860523	proxy	capric acid
rs17688419	8	138873060	137860817	proxy	capric acid
rs17637301	8	138873112	137860869	proxy	capric acid
rs34678059	8	138873158	137860916	proxy	capric acid
rs35158122	8	138873241	137860998	proxy	capric acid
rs34270793	8	138873252	137861009	proxy	capric acid
rs34043643	8	138873284	137861041	proxy	capric acid
rs17688491	8	138873509	137861266	proxy	capric acid
rs35786211	8	138873764	137861521	proxy	capric acid
rs7835495	8	138873976	137861733	proxy	capric acid
rs7836642	8	138874051	137861808	proxy	capric acid
rs7836782	8	138874133	137861890	proxy	capric acid
rs7837202	8	138874482	137862239	proxy	capric acid
rs67271962	8	138874652	137862409	proxy	capric acid
rs67789355	8	138874705	137862462	proxy	capric acid
rs17637387	8	138874731	137862488	proxy	capric acid
rs17688572	8	138874774	137862531	proxy	capric acid
rs13255150	8	138875074	137862831	proxy	capric acid
rs13254452	8	138875210	137862967	proxy	capric acid
rs13254703	8	138875263	137863020	proxy	capric acid
rs34283520	8	138875335	137863093	proxy	capric acid
rs13255949	8	138875692	137863449	proxy	capric acid
rs13254086	8	138875752	137863509	proxy	capric acid
rs117231522	8	138879767	137867524	proxy	capric acid
rs68079038	8	138881234	137868991	proxy	capric acid
rs3946847	8	138882204	137869961	proxy	capric acid
rs10091316	8	138883132	137870889	proxy	capric acid
rs10091842	8	138883593	137871350	proxy	capric acid
rs9324464	8	138884783	137872540	proxy	capric acid
rs10216670	8	138886076	137873833	proxy	capric acid
rs10098299	8	138886824	137874581	proxy	capric acid
rs17689035	8	138887396	137875153	proxy	capric acid
rs67851840	8	138887580	137875337	proxy	capric acid
rs10089020	8	138890739	137878496	proxy	capric acid
rs10103448	8	138891601	137879358	proxy	capric acid
rs13258290	8	138891805	137879562	proxy	capric acid
rs10106350	8	138892391	137880148	proxy	capric acid
rs28656962	8	138892596	137880353	proxy	capric acid
rs10097125	8	138895323	137883080	proxy	capric acid
rs10081559	8	138897530	137885287	proxy	capric acid
rs28405229	8	138899674	137887431	proxy	capric acid
rs28733379	8	138899703	137887460	proxy	capric acid
rs6577851	8	138900567	137888324	proxy	capric acid
rs6988607	8	138901399	137889156	proxy	capric acid
rs28722657	8	138902219	137889976	proxy	capric acid
rs907458	8	138902764	137890521	proxy	capric acid
rs28614144	8	138903081	137890838	proxy	capric acid
rs28557157	8	138906307	137894064	proxy	capric acid
rs7840180	8	138908526	137896283	proxy	capric acid
rs34532093	8	138909282	137897039	proxy	capric acid
rs2071520	9	117880792	115118513	lead variant	Plasma omega-3 polyunsaturated fatty acid level (eicosapentaenoic acid)
rs7922038	10	4233037	4190845	lead variant
rs10508474	10	14531530	14489531	lead variant
rs11006280	10	60615095	58855335	lead variant	Plasma omega-6 polyunsaturated fatty acid levels (linoleic acid)
rs10995477	10	65010672	63250912	proxy	Linoleic acid (18:2n6); Linoleic acid (18:2n6)
rs4400684	10	65012687	63252927	proxy	Linoleic acid (18:2n6); Linoleic acid (18:2n6)
rs4454603	10	65012750	63252990	proxy	Linoleic acid (18:2n6); Linoleic acid (18:2n6)
rs4595427	10	65012944	63253184	proxy	Linoleic acid (18:2n6); Linoleic acid (18:2n6)
rs4405189	10	65013935	63254175	proxy	Linoleic acid (18:2n6); Linoleic acid (18:2n6)
rs7088799	10	65016174	63256414	proxy	Linoleic acid (18:2n6); Linoleic acid (18:2n6)
rs7098181	10	65027143	63267383	proxy	Linoleic acid (18:2n6); Linoleic acid (18:2n6)
rs10761731	10	65027610	63267850	proxy	Linoleic acid (18:2n6); Linoleic acid (18:2n6)
rs9787438	10	65038030	63278270	proxy	Linoleic acid (18:2n6); Linoleic acid (18:2n6)
rs7080386	10	65048306	63288546	lead variant	Linoleic acid (18:2n6)
rs7075195	10	65050659	63290899	proxy	Linoleic acid (18:2n6); Linoleic acid (18:2n6)
rs10761737	10	65052205	63292445	proxy	Linoleic acid (18:2n6); Linoleic acid (18:2n6)
rs7084707	10	65052542	63292782	proxy	Linoleic acid (18:2n6); Linoleic acid (18:2n6)
rs5785566	10	65054786	63295027	proxy	Linoleic acid (18:2n6); Linoleic acid (18:2n6)
rs10822153	10	65056813	63297053	proxy	Linoleic acid (18:2n6); Linoleic acid (18:2n6)
rs10761739	10	65062008	63302248	proxy	Linoleic acid (18:2n6); Linoleic acid (18:2n6)
rs7073753	10	65062820	63303060	proxy	Linoleic acid (18:2n6); Linoleic acid (18:2n6)
rs10761741	10	65066186	63306426	proxy	Linoleic acid (18:2n6); Linoleic acid (18:2n6)
rs7922587	10	65069614	63309854	proxy	Linoleic acid (18:2n6); Linoleic acid (18:2n6)
rs7070296	10	65070438	63310678	proxy	Linoleic acid (18:2n6); Linoleic acid (18:2n6)
rs10822155	10	65071215	63311455	proxy	Linoleic acid (18:2n6); Linoleic acid (18:2n6)
rs7090111	10	65077994	63318234	proxy	Linoleic acid (18:2n6); Linoleic acid (18:2n6)
rs10822156	10	65080727	63320967	proxy	Linoleic acid (18:2n6); Linoleic acid (18:2n6)
rs10761742	10	65085048	63325288	proxy	Linoleic acid (18:2n6); Linoleic acid (18:2n6)
rs10822158	10	65094383	63334623	proxy	Linoleic acid (18:2n6); Linoleic acid (18:2n6)
rs10740115	10	65094990	63335230	proxy	Linoleic acid (18:2n6); Linoleic acid (18:2n6)
rs10740116	10	65094992	63335232	proxy	Linoleic acid (18:2n6); Linoleic acid (18:2n6)
rs10822159	10	65096250	63336490	proxy	Linoleic acid (18:2n6); Linoleic acid (18:2n6)
rs10740118	10	65101207	63341447	proxy	Linoleic acid (18:2n6)
rs7896518	10	65104500	63344740	proxy	Linoleic acid (18:2n6); Linoleic acid (18:2n6)
rs10822161	10	65118203	63358443	proxy	Linoleic acid (18:2n6); Linoleic acid (18:2n6)
rs12355784	10	65121565	63361805	proxy	Linoleic acid (18:2n6); Linoleic acid (18:2n6)
rs10822163	10	65124098	63364338	proxy	Linoleic acid (18:2n6); Linoleic acid (18:2n6)
rs6479896	10	65126832	63367072	proxy	Linoleic acid (18:2n6); Linoleic acid (18:2n6)
rs10822164	10	65127258	63367498	proxy	Linoleic acid (18:2n6); Linoleic acid (18:2n6)
rs10761750	10	65128619	63368859	proxy	Linoleic acid (18:2n6); Linoleic acid (18:2n6)
rs10546984	10	65131440	63371681	proxy	Linoleic acid (18:2n6); Linoleic acid (18:2n6)
rs7923609	10	65133822	63374062	proxy	Linoleic acid (18:2n6); Linoleic acid (18:2n6)
rs2893919	10	65134778	63375018	proxy	Linoleic acid (18:2n6); Linoleic acid (18:2n6)
rs2393966	10	65134814	63375054	proxy	Linoleic acid (18:2n6); Linoleic acid (18:2n6)
rs7076310	10	65135672	63375912	proxy	Linoleic acid (18:2n6); Linoleic acid (18:2n6)
rs4310508	10	65138573	63378813	proxy	Linoleic acid (18:2n6); Linoleic acid (18:2n6)
rs7910927	10	65138910	63379150	proxy	Linoleic acid (18:2n6); Linoleic acid (18:2n6)
rs2393969	10	65140440	63380680	proxy	Linoleic acid (18:2n6); Linoleic acid (18:2n6)
rs10761751	10	65154885	63395125	proxy	Linoleic acid (18:2n6); Linoleic acid (18:2n6)
rs150036478	10	65158772	63399013	proxy	Linoleic acid (18:2n6); Linoleic acid (18:2n6)
rs10761752	10	65160321	63400561	proxy	Linoleic acid (18:2n6); Linoleic acid (18:2n6)
rs10761753	10	65161903	63402143	proxy	Linoleic acid (18:2n6)
rs34309561	10	65161904	63402145	proxy	Linoleic acid (18:2n6)
rs7912893	10	65162000	63402240	proxy	Linoleic acid (18:2n6); Linoleic acid (18:2n6)
rs7896783	10	65162153	63402393	proxy	Linoleic acid (18:2n6); Linoleic acid (18:2n6)
rs10822168	10	65165184	63405424	proxy	Linoleic acid (18:2n6); Linoleic acid (18:2n6)
rs10761756	10	65172328	63412568	proxy	Linoleic acid (18:2n6); Linoleic acid (18:2n6)
rs10761758	10	65172747	63412987	proxy	Linoleic acid (18:2n6); Linoleic acid (18:2n6)
rs71837985	10	65172799	63413042	proxy	Linoleic acid (18:2n6); Linoleic acid (18:2n6)
rs7909269	10	65177766	63418006	proxy	Linoleic acid (18:2n6); Linoleic acid (18:2n6)
rs7077580	10	65180885	63421125	proxy	Linoleic acid (18:2n6); Linoleic acid (18:2n6)
rs7923544	10	65182256	63422496	proxy	Linoleic acid (18:2n6); Linoleic acid (18:2n6)
rs10761762	10	65184717	63424957	proxy	Linoleic acid (18:2n6); Linoleic acid (18:2n6)
rs10761763	10	65188318	63428558	proxy	Linoleic acid (18:2n6); Linoleic acid (18:2n6)
rs10761766	10	65190327	63430567	proxy	Linoleic acid (18:2n6); Linoleic acid (18:2n6)
rs3740331	10	65192288	63432528	proxy	Linoleic acid (18:2n6); Linoleic acid (18:2n6)
rs3999089	10	65203808	63444048	proxy	Linoleic acid (18:2n6); Linoleic acid (18:2n6)
rs3956912	10	65205881	63446121	proxy	Linoleic acid (18:2n6); Linoleic acid (18:2n6)
rs10509186	10	65207018	63447258	proxy	Linoleic acid (18:2n6); Linoleic acid (18:2n6)
rs7085621	10	65208926	63449166	proxy	Linoleic acid (18:2n6); Linoleic acid (18:2n6)
rs10740125	10	65209609	63449849	proxy	Linoleic acid (18:2n6); Linoleic acid (18:2n6)
rs10740126	10	65210935	63451175	proxy	Linoleic acid (18:2n6); Linoleic acid (18:2n6)
rs7092784	10	65214749	63454989	proxy	Linoleic acid (18:2n6); Linoleic acid (18:2n6)
rs35290825	10	65224200	63464441	proxy	Linoleic acid (18:2n6); Linoleic acid (18:2n6)
rs3841602	10	65225899	63466140	proxy	Linoleic acid (18:2n6)
rs11359293	10	65226769	63467010	proxy	Linoleic acid (18:2n6)
rs10761771	10	65230164	63470404	proxy	Linoleic acid (18:2n6); Linoleic acid (18:2n6)
rs10733792	10	65232539	63472779	proxy	Linoleic acid (18:2n6); Linoleic acid (18:2n6)
rs10761772	10	65235829	63476069	proxy	Linoleic acid (18:2n6); Linoleic acid (18:2n6)
rs7909960	10	65239177	63479417	proxy	Linoleic acid (18:2n6); Linoleic acid (18:2n6)
rs2393977	10	65247609	63487849	proxy	Linoleic acid (18:2n6); Linoleic acid (18:2n6)
rs10740129	10	65250808	63491048	proxy	Linoleic acid (18:2n6); Linoleic acid (18:2n6)
rs140855985	10	65260508	63500749	proxy	Linoleic acid (18:2n6); Linoleic acid (18:2n6)
rs34524635	10	65261176	63501417	proxy	Linoleic acid (18:2n6); Linoleic acid (18:2n6)
rs10509189	10	65264126	63504366	proxy	Linoleic acid (18:2n6); Linoleic acid (18:2n6)
rs4486511	10	65264266	63504506	proxy	Linoleic acid (18:2n6); Linoleic acid (18:2n6)
rs9971352	10	65265108	63505348	proxy	Linoleic acid (18:2n6)
rs35048644	10	65265705	63505946	proxy	Linoleic acid (18:2n6); Linoleic acid (18:2n6)
rs10761778	10	65273782	63514022	proxy	Linoleic acid (18:2n6); Linoleic acid (18:2n6)
rs10761779	10	65274927	63515167	proxy	Linoleic acid (18:2n6); Linoleic acid (18:2n6)
rs7082470	10	65277026	63517266	proxy	Linoleic acid (18:2n6); Linoleic acid (18:2n6)
rs7075901	10	65280994	63521234	proxy	Linoleic acid (18:2n6); Linoleic acid (18:2n6)
rs10788309	10	85790476	84030720	lead variant	Plasma omega-6 polyunsaturated fatty acid levels (gamma-linolenic acid)
rs7903338	10	99559721	97799964	lead variant	Plasma omega-3 polyunsaturated fatty acid levels (alphalinolenic acid)
rs386613952	10	99559721	97799964	alias rsid	Plasma omega-3 polyunsaturated fatty acid levels (alphalinolenic acid)
rs7903676	10	99559744	97799987	proxy	Plasma omega-3 polyunsaturated fatty acid levels (alphalinolenic acid)
rs7083673	10	99560606	97800849	proxy	Plasma omega-3 polyunsaturated fatty acid levels (alphalinolenic acid)
rs35230526	10	99561385	97801628	proxy	Plasma omega-3 polyunsaturated fatty acid levels (alphalinolenic acid)
rs11277209	10	99578905	97819149	proxy	Plasma omega-3 polyunsaturated fatty acid levels (alphalinolenic acid)
rs603424	10	102075479	100315722	lead variant	Vaccenic acid (18:1n-7) levels; Nonadecanoate (19:0); Palmitate (16:0); Stearate (18:0); Palmitoleate (16:1n7); Palmitoleic acid (16:1n-7) levels; Margarate (17:0); 5-dodecenoate (12:1n7); Myristoleate (14:1n5); palmitoleic acid (16:1n7)
rs58079664	10	102075479	100315722	alias rsid	Vaccenic acid (18:1n-7) levels; Nonadecanoate (19:0); Palmitate (16:0); Stearate (18:0); Palmitoleate (16:1n7); Palmitoleic acid (16:1n-7) levels; Margarate (17:0); 5-dodecenoate (12:1n7); Myristoleate (14:1n5); palmitoleic acid (16:1n7)
rs12355942	10	102201320	100441563	proxy	Palmitoleic acid (16:1n-7) levels; palmitoleic acid (16:1n7)
rs113255940	10	102201452	100441695	proxy	Palmitoleic acid (16:1n-7) levels; palmitoleic acid (16:1n7)
rs4917901	10	102201773	100442016	proxy	Palmitoleic acid (16:1n-7) levels; palmitoleic acid (16:1n7)
rs7081063	10	102201944	100442187	proxy	Palmitoleic acid (16:1n-7) levels; palmitoleic acid (16:1n7)
rs7081003	10	102202112	100442355	proxy	Palmitoleic acid (16:1n-7) levels; palmitoleic acid (16:1n7)
rs7080884	10	102202136	100442379	proxy	Palmitoleic acid (16:1n-7) levels; palmitoleic acid (16:1n7)
rs2003284	10	102202338	100442581	proxy	Palmitoleic acid (16:1n-7) levels; palmitoleic acid (16:1n7)
rs11190540	10	102202629	100442872	proxy	Palmitoleic acid (16:1n-7) levels; palmitoleic acid (16:1n7)
rs11190541	10	102203071	100443314	proxy	Palmitoleic acid (16:1n-7) levels; palmitoleic acid (16:1n7)
rs74309117	10	102203750	100443994	proxy	Palmitoleic acid (16:1n-7) levels; palmitoleic acid (16:1n7)
rs11190551	10	102204734	100444977	proxy	Palmitoleic acid (16:1n-7) levels; palmitoleic acid (16:1n7)
rs4919461	10	102205733	100445976	proxy	Palmitoleic acid (16:1n-7) levels; palmitoleic acid (16:1n7)
rs57025426	10	102205868	100446111	proxy	Palmitoleic acid (16:1n-7) levels; palmitoleic acid (16:1n7)
rs10883492	10	102206089	100446332	proxy	Palmitoleic acid (16:1n-7) levels; palmitoleic acid (16:1n7)
rs76770539	10	102206385	100446629	proxy	Palmitoleic acid (16:1n-7) levels; palmitoleic acid (16:1n7)
rs11190552	10	102206607	100446850	proxy	Palmitoleic acid (16:1n-7) levels; palmitoleic acid (16:1n7)
rs75198979	10	102206751	100446995	proxy	Palmitoleic acid (16:1n-7) levels; palmitoleic acid (16:1n7)
rs77871896	10	102207338	100447582	proxy	Palmitoleic acid (16:1n-7) levels; palmitoleic acid (16:1n7)
rs111542857	10	102207514	100447758	proxy	Palmitoleic acid (16:1n-7) levels; palmitoleic acid (16:1n7)
rs11190553	10	102207959	100448202	proxy	Palmitoleic acid (16:1n-7) levels; palmitoleic acid (16:1n7)
rs10883493	10	102208188	100448431	proxy	Palmitoleic acid (16:1n-7) levels; palmitoleic acid (16:1n7)
rs113955018	10	102208391	100448635	proxy	Palmitoleic acid (16:1n-7) levels; palmitoleic acid (16:1n7)
rs10883494	10	102208537	100448780	proxy	Palmitoleic acid (16:1n-7) levels; palmitoleic acid (16:1n7)
rs11190555	10	102209160	100449403	proxy	Palmitoleic acid (16:1n-7) levels; palmitoleic acid (16:1n7)
rs11190556	10	102209223	100449466	proxy	Palmitoleic acid (16:1n-7) levels; palmitoleic acid (16:1n7)
rs11190557	10	102209369	100449612	proxy	Palmitoleic acid (16:1n-7) levels; palmitoleic acid (16:1n7)
rs11190558	10	102209397	100449640	proxy	Palmitoleic acid (16:1n-7) levels; palmitoleic acid (16:1n7)
rs7085261	10	102209811	100450054	proxy	Palmitoleic acid (16:1n-7) levels; palmitoleic acid (16:1n7)
rs7085439	10	102210100	100450343	proxy	Palmitoleic acid (16:1n-7) levels; palmitoleic acid (16:1n7)
rs11190559	10	102210572	100450815	proxy	Palmitoleic acid (16:1n-7) levels; palmitoleic acid (16:1n7)
rs7073550	10	102210596	100450839	proxy	Palmitoleic acid (16:1n-7) levels; palmitoleic acid (16:1n7)
rs76305793	10	102211159	100451403	proxy	Palmitoleic acid (16:1n-7) levels; palmitoleic acid (16:1n7)
rs1106565	10	102211613	100451856	proxy	Palmitoleic acid (16:1n-7) levels; palmitoleic acid (16:1n7)
rs4633386	10	102211680	100451923	proxy	Palmitoleic acid (16:1n-7) levels; palmitoleic acid (16:1n7)
rs75063298	10	102213600	100453843	proxy	Palmitoleic acid (16:1n-7) levels; palmitoleic acid (16:1n7)
rs12219789	10	102213778	100454021	proxy	Palmitoleic acid (16:1n-7) levels; palmitoleic acid (16:1n7)
rs4919462	10	102214710	100454953	proxy	Palmitoleic acid (16:1n-7) levels; palmitoleic acid (16:1n7)
rs4919463	10	102214762	100455005	proxy	Palmitoleic acid (16:1n-7) levels; palmitoleic acid (16:1n7)
rs4274153	10	102215603	100455846	proxy	Palmitoleic acid (16:1n-7) levels; palmitoleic acid (16:1n7)
rs11190562	10	102215692	100455935	proxy	Palmitoleic acid (16:1n-7) levels; palmitoleic acid (16:1n7)
rs11190563	10	102215943	100456186	proxy	Palmitoleic acid (16:1n-7) levels; palmitoleic acid (16:1n7)
rs144818236	10	102216766	100457009	proxy	Palmitoleic acid (16:1n-7) levels; palmitoleic acid (16:1n7)
rs7920870	10	102217494	100457737	proxy	Palmitoleic acid (16:1n-7) levels; palmitoleic acid (16:1n7)
rs7906394	10	102217780	100458023	proxy	Palmitoleic acid (16:1n-7) levels; palmitoleic acid (16:1n7)
rs75251745	10	102219365	100459608	proxy	Palmitoleic acid (16:1n-7) levels; palmitoleic acid (16:1n7)
rs145657016	10	102219749	100459992	proxy	Palmitoleic acid (16:1n-7) levels; palmitoleic acid (16:1n7)
rs11432078	10	102220325	100460569	proxy	Palmitoleic acid (16:1n-7) levels; palmitoleic acid (16:1n7)
rs4919464	10	102221195	100461438	proxy	Palmitoleic acid (16:1n-7) levels; palmitoleic acid (16:1n7)
rs1539089	10	102221424	100461667	proxy	Palmitoleic acid (16:1n-7) levels; palmitoleic acid (16:1n7)
rs4919465	10	102221703	100461946	proxy	Palmitoleic acid (16:1n-7) levels; palmitoleic acid (16:1n7)
rs10883496	10	102221931	100462174	proxy	Palmitoleic acid (16:1n-7) levels; palmitoleic acid (16:1n7)
rs3793772	10	102222825	100463068	proxy	Palmitoleic acid (16:1n-7) levels; palmitoleic acid (16:1n7)
rs3793771	10	102222957	100463200	proxy	Palmitoleic acid (16:1n-7) levels; palmitoleic acid (16:1n7)
rs11190568	10	102224277	100464520	proxy	Palmitoleic acid (16:1n-7) levels; palmitoleic acid (16:1n7)
rs6584379	10	102224490	100464733	proxy	Palmitoleic acid (16:1n-7) levels; palmitoleic acid (16:1n7)
rs143845416	10	102226733	100466977	proxy	Palmitoleic acid (16:1n-7) levels; palmitoleic acid (16:1n7)
rs11190569	10	102227409	100467652	proxy	Palmitoleic acid (16:1n-7) levels; palmitoleic acid (16:1n7)
rs11190570	10	102227702	100467945	proxy	Palmitoleic acid (16:1n-7) levels; palmitoleic acid (16:1n7)
rs1417823	10	102227886	100468129	proxy	Palmitoleic acid (16:1n-7) levels; palmitoleic acid (16:1n7)
rs10883497	10	102228519	100468762	proxy	Palmitoleic acid (16:1n-7) levels; palmitoleic acid (16:1n7)
rs10883498	10	102228709	100468952	proxy	Palmitoleic acid (16:1n-7) levels; palmitoleic acid (16:1n7)
rs7900678	10	102229016	100469259	proxy	Palmitoleic acid (16:1n-7) levels; palmitoleic acid (16:1n7)
rs12358461	10	102231873	100472116	proxy	Palmitoleic acid (16:1n-7) levels; palmitoleic acid (16:1n7)
rs11190571	10	102232077	100472320	proxy	Palmitoleic acid (16:1n-7) levels; palmitoleic acid (16:1n7)
rs10883499	10	102232188	100472431	proxy	Palmitoleic acid (16:1n-7) levels; palmitoleic acid (16:1n7)
rs11190572	10	102232879	100473122	proxy	Palmitoleic acid (16:1n-7) levels; palmitoleic acid (16:1n7)
rs11190573	10	102233172	100473415	proxy	Palmitoleic acid (16:1n-7) levels; palmitoleic acid (16:1n7)
rs79241401	10	102233689	100473933	proxy	Palmitoleic acid (16:1n-7) levels; palmitoleic acid (16:1n7)
rs147996837	10	102234093	100474337	proxy	Palmitoleic acid (16:1n-7) levels; palmitoleic acid (16:1n7)
rs112564313	10	102234216	100474460	proxy	Palmitoleic acid (16:1n-7) levels; palmitoleic acid (16:1n7)
rs11190574	10	102234331	100474574	proxy	Palmitoleic acid (16:1n-7) levels; palmitoleic acid (16:1n7)
rs11190575	10	102234497	100474740	proxy	Palmitoleic acid (16:1n-7) levels; palmitoleic acid (16:1n7)
rs9420782	10	102235015	100475258	proxy	Palmitoleic acid (16:1n-7) levels; palmitoleic acid (16:1n7)
rs79831012	10	102237059	100477302	proxy	Palmitoleic acid (16:1n-7) levels; palmitoleic acid (16:1n7)
rs112932964	10	102237144	100477388	proxy	Palmitoleic acid (16:1n-7) levels; palmitoleic acid (16:1n7)
rs58854284	10	102237823	100478066	proxy	Palmitoleic acid (16:1n-7) levels; palmitoleic acid (16:1n7)
rs10883500	10	102238324	100478567	proxy	Palmitoleic acid (16:1n-7) levels; palmitoleic acid (16:1n7)
rs10883501	10	102238326	100478569	proxy	Palmitoleic acid (16:1n-7) levels; palmitoleic acid (16:1n7)
rs10883502	10	102238343	100478586	proxy	Palmitoleic acid (16:1n-7) levels; palmitoleic acid (16:1n7)
rs11190578	10	102238953	100479196	proxy	Palmitoleic acid (16:1n-7) levels; palmitoleic acid (16:1n7)
rs2295770	10	102239829	100480072	proxy	Palmitoleic acid (16:1n-7) levels; palmitoleic acid (16:1n7)
rs9420785	10	102240451	100480694	proxy	Palmitoleic acid (16:1n-7) levels; palmitoleic acid (16:1n7)
rs4919466	10	102241213	100481456	proxy	Palmitoleic acid (16:1n-7) levels; palmitoleic acid (16:1n7)
rs17113137	10	102241998	100482241	proxy	Palmitoleic acid (16:1n-7) levels; palmitoleic acid (16:1n7)
rs11190581	10	102243387	100483630	proxy	Palmitoleic acid (16:1n-7) levels; palmitoleic acid (16:1n7)
rs12355721	10	102244911	100485154	proxy	Palmitoleic acid (16:1n-7) levels; palmitoleic acid (16:1n7)
rs9419897	10	102246125	100486368	proxy	Palmitoleic acid (16:1n-7) levels; palmitoleic acid (16:1n7)
rs2298075	10	102247408	100487651	proxy	Palmitoleic acid (16:1n-7) levels; palmitoleic acid (16:1n7)
rs2298074	10	102247526	100487769	proxy	Palmitoleic acid (16:1n-7) levels; palmitoleic acid (16:1n7)
rs3750720	10	102248884	100489127	proxy	Palmitoleic acid (16:1n-7) levels; palmitoleic acid (16:1n7)
rs3750719	10	102248950	100489193	proxy	Palmitoleic acid (16:1n-7) levels; palmitoleic acid (16:1n7)
rs11190583	10	102252015	100492258	proxy	Palmitoleic acid (16:1n-7) levels; palmitoleic acid (16:1n7)
rs2273694	10	102256496	100496739	proxy	Palmitoleic acid (16:1n-7) levels; palmitoleic acid (16:1n7)
rs9420792	10	102258439	100498682	proxy	Palmitoleic acid (16:1n-7) levels; palmitoleic acid (16:1n7)
rs2273695	10	102259568	100499811	proxy	Palmitoleic acid (16:1n-7) levels; palmitoleic acid (16:1n7)
rs149014233	10	102260846	100501090	proxy	Palmitoleic acid (16:1n-7) levels; palmitoleic acid (16:1n7)
rs4604805	10	102261409	100501652	proxy	Palmitoleic acid (16:1n-7) levels; palmitoleic acid (16:1n7)
rs7477246	10	102261538	100501781	proxy	Palmitoleic acid (16:1n-7) levels; palmitoleic acid (16:1n7)
rs7090431	10	102261753	100501996	proxy	Palmitoleic acid (16:1n-7) levels; palmitoleic acid (16:1n7)
rs7070776	10	102264672	100504915	proxy	Palmitoleic acid (16:1n-7) levels; palmitoleic acid (16:1n7)
rs7071271	10	102264824	100505067	proxy	Palmitoleic acid (16:1n-7) levels; palmitoleic acid (16:1n7)
rs2295772	10	102265183	100505426	proxy	Palmitoleic acid (16:1n-7) levels; palmitoleic acid (16:1n7)
rs3830973	10	102265445	100505689	proxy	Palmitoleic acid (16:1n-7) levels; palmitoleic acid (16:1n7)
rs2295773	10	102265815	100506058	proxy	Palmitoleic acid (16:1n-7) levels; palmitoleic acid (16:1n7)
rs2295774	10	102265847	100506090	proxy	Palmitoleic acid (16:1n-7) levels; palmitoleic acid (16:1n7)
rs3750626	10	102266316	100506559	proxy	Palmitoleic acid (16:1n-7) levels; palmitoleic acid (16:1n7)
rs11190587	10	102266638	100506881	proxy	Palmitoleic acid (16:1n-7) levels; palmitoleic acid (16:1n7)
rs7080356	10	102266735	100506978	proxy	Palmitoleic acid (16:1n-7) levels; palmitoleic acid (16:1n7)
rs3793706	10	102269085	100509328	proxy	Palmitoleic acid (16:1n-7) levels; palmitoleic acid (16:1n7)
rs3763695	10	102269206	100509449	proxy	Palmitoleic acid (16:1n-7) levels; palmitoleic acid (16:1n7)
rs10509744	10	102271579	100511822	proxy	Palmitoleic acid (16:1n-7) levels; palmitoleic acid (16:1n7)
rs4244338	10	102272802	100513045	proxy	Palmitoleic acid (16:1n-7) levels; palmitoleic acid (16:1n7)
rs11190588	10	102273565	100513808	proxy	Palmitoleic acid (16:1n-7) levels; palmitoleic acid (16:1n7)
rs4917902	10	102274998	100515241	proxy	Palmitoleic acid (16:1n-7) levels; palmitoleic acid (16:1n7)
rs11190589	10	102275471	100515714	proxy	Palmitoleic acid (16:1n-7) levels; palmitoleic acid (16:1n7)
rs10883503	10	102275504	100515747	proxy	Palmitoleic acid (16:1n-7) levels; palmitoleic acid (16:1n7)
rs3750627	10	102275642	100515885	proxy	Palmitoleic acid (16:1n-7) levels; palmitoleic acid (16:1n7)
rs3833721	10	102275671	100515924	proxy	Palmitoleic acid (16:1n-7) levels; palmitoleic acid (16:1n7)
rs3750629	10	102275727	100515970	proxy	Palmitoleic acid (16:1n-7) levels; palmitoleic acid (16:1n7)
rs3750630	10	102275780	100516023	proxy	Palmitoleic acid (16:1n-7) levels; palmitoleic acid (16:1n7)
rs7098779	10	102276193	100516436	proxy	Palmitoleic acid (16:1n-7) levels; palmitoleic acid (16:1n7)
rs7083184	10	102276266	100516509	proxy	Palmitoleic acid (16:1n-7) levels; palmitoleic acid (16:1n7)
rs11190590	10	102276292	100516535	proxy	Palmitoleic acid (16:1n-7) levels; palmitoleic acid (16:1n7)
rs57175458	10	102278128	100518372	proxy	Palmitoleic acid (16:1n-7) levels; palmitoleic acid (16:1n7)
rs3750631	10	102279294	100519537	proxy	Palmitoleic acid (16:1n-7) levels; palmitoleic acid (16:1n7)
rs3750632	10	102279295	100519538	proxy	Palmitoleic acid (16:1n-7) levels; palmitoleic acid (16:1n7)
rs10883504	10	102280687	100520930	proxy	Palmitoleic acid (16:1n-7) levels; palmitoleic acid (16:1n7)
rs10883505	10	102280772	100521015	proxy	Palmitoleic acid (16:1n-7) levels; palmitoleic acid (16:1n7)
rs147914046	10	102281122	100521366	proxy	Palmitoleic acid (16:1n-7) levels; palmitoleic acid (16:1n7)
rs10786596	10	102282126	100522369	proxy	Palmitoleic acid (16:1n-7) levels; palmitoleic acid (16:1n7)
rs12358187	10	102284449	100524692	proxy	Palmitoleic acid (16:1n-7) levels; palmitoleic acid (16:1n7)
rs74210981	10	102287520	100527763	proxy	Palmitoleic acid (16:1n-7) levels; palmitoleic acid (16:1n7)
rs11190591	10	102287778	100528021	proxy	Palmitoleic acid (16:1n-7) levels; palmitoleic acid (16:1n7)
rs4919468	10	102288343	100528586	proxy	Palmitoleic acid (16:1n-7) levels; palmitoleic acid (16:1n7)
rs1800662	10	102289078	100529321	proxy	Palmitoleic acid (16:1n-7) levels; palmitoleic acid (16:1n7)
rs10883506	10	102289743	100529986	proxy	Palmitoleic acid (16:1n-7) levels; palmitoleic acid (16:1n7)
rs11190592	10	102291059	100531302	proxy	Palmitoleic acid (16:1n-7) levels; palmitoleic acid (16:1n7)
rs11190593	10	102291067	100531310	proxy	Palmitoleic acid (16:1n-7) levels; palmitoleic acid (16:1n7)
rs11190594	10	102291092	100531335	proxy	Palmitoleic acid (16:1n-7) levels; palmitoleic acid (16:1n7)
rs10883507	10	102291275	100531518	proxy	Palmitoleic acid (16:1n-7) levels; palmitoleic acid (16:1n7)
rs10786597	10	102291287	100531530	proxy	Palmitoleic acid (16:1n-7) levels; palmitoleic acid (16:1n7)
rs10786598	10	102291579	100531822	proxy	Palmitoleic acid (16:1n-7) levels; palmitoleic acid (16:1n7)
rs11190595	10	102291761	100532004	proxy	Palmitoleic acid (16:1n-7) levels; palmitoleic acid (16:1n7)
rs7091356	10	102292268	100532511	proxy	Palmitoleic acid (16:1n-7) levels; palmitoleic acid (16:1n7)
rs7094586	10	102292448	100532691	proxy	Palmitoleic acid (16:1n-7) levels; palmitoleic acid (16:1n7)
rs7079136	10	102292709	100532952	proxy	Palmitoleic acid (16:1n-7) levels; palmitoleic acid (16:1n7)
rs11190596	10	102293238	100533481	proxy	Palmitoleic acid (16:1n-7) levels; palmitoleic acid (16:1n7)
rs11190597	10	102293676	100533919	proxy	Palmitoleic acid (16:1n-7) levels; palmitoleic acid (16:1n7)
rs74650218	10	102293830	100534073	proxy	Palmitoleic acid (16:1n-7) levels; palmitoleic acid (16:1n7)
rs10883508	10	102294413	100534656	proxy	Palmitoleic acid (16:1n-7) levels; palmitoleic acid (16:1n7)
rs12354411	10	102294537	100534780	proxy	Palmitoleic acid (16:1n-7) levels; palmitoleic acid (16:1n7)
rs1080698	10	102295114	100535357	proxy	Palmitoleic acid (16:1n-7) levels; palmitoleic acid (16:1n7)
rs11190599	10	102295420	100535663	proxy	Palmitoleic acid (16:1n-7) levels; palmitoleic acid (16:1n7)
rs2295776	10	102295629	100535872	proxy	Palmitoleic acid (16:1n-7) levels; palmitoleic acid (16:1n7)
rs2295779	10	102296061	100536304	proxy	Palmitoleic acid (16:1n-7) levels; palmitoleic acid (16:1n7)
rs10883509	10	102296461	100536704	proxy	Palmitoleic acid (16:1n-7) levels; palmitoleic acid (16:1n7)
rs11190601	10	102296730	100536973	proxy	Palmitoleic acid (16:1n-7) levels; palmitoleic acid (16:1n7)
rs10883510	10	102297018	100537261	proxy	Palmitoleic acid (16:1n-7) levels; palmitoleic acid (16:1n7)
rs11190602	10	102297256	100537499	proxy	Palmitoleic acid (16:1n-7) levels; palmitoleic acid (16:1n7)
rs7905961	10	102297391	100537634	proxy	Palmitoleic acid (16:1n-7) levels; palmitoleic acid (16:1n7)
rs7084810	10	102297546	100537789	proxy	Palmitoleic acid (16:1n-7) levels; palmitoleic acid (16:1n7)
rs201981793	10	102298664	100538908	proxy	Palmitoleic acid (16:1n-7) levels; palmitoleic acid (16:1n7)
rs4919469	10	102298855	100539098	proxy	Palmitoleic acid (16:1n-7) levels; palmitoleic acid (16:1n7)
rs4919470	10	102298920	100539163	proxy	Palmitoleic acid (16:1n-7) levels; palmitoleic acid (16:1n7)
rs4919471	10	102299239	100539482	proxy	Palmitoleic acid (16:1n-7) levels; palmitoleic acid (16:1n7)
rs10883511	10	102299407	100539650	lead variant	Palmitoleic acid (16:1n-7) levels
rs58268712	10	102299407	100539650	alias rsid	Palmitoleic acid (16:1n-7) levels
rs7099965	10	102301165	100541408	proxy	Palmitoleic acid (16:1n-7) levels; palmitoleic acid (16:1n7)
rs11190603	10	102301314	100541557	proxy	Palmitoleic acid (16:1n-7) levels; palmitoleic acid (16:1n7)
rs7100386	10	102301417	100541660	proxy	Palmitoleic acid (16:1n-7) levels; palmitoleic acid (16:1n7)
rs7078799	10	102301447	100541690	proxy	Palmitoleic acid (16:1n-7) levels; palmitoleic acid (16:1n7)
rs7079756	10	102302105	100542348	proxy	Palmitoleic acid (16:1n-7) levels; palmitoleic acid (16:1n7)
rs11190604	10	102302457	100542700	lead variant	palmitoleic acid (16:1n7)
rs56642756	10	102302457	100542700	alias rsid	palmitoleic acid (16:1n7)
rs74232682	10	102302457	100542700	alias rsid	palmitoleic acid (16:1n7)
rs12219158	10	102302923	100543166	proxy	Palmitoleic acid (16:1n-7) levels; palmitoleic acid (16:1n7)
rs150379205	10	102302937	100543181	proxy	Palmitoleic acid (16:1n-7) levels; palmitoleic acid (16:1n7)
rs6584383	10	102303065	100543308	proxy	Palmitoleic acid (16:1n-7) levels; palmitoleic acid (16:1n7)
rs11190606	10	102303369	100543612	proxy	Palmitoleic acid (16:1n-7) levels; palmitoleic acid (16:1n7)
rs7088512	10	102303498	100543741	proxy	Palmitoleic acid (16:1n-7) levels; palmitoleic acid (16:1n7)
rs11190607	10	102303614	100543857	proxy	Palmitoleic acid (16:1n-7) levels; palmitoleic acid (16:1n7)
rs7088827	10	102303865	100544108	proxy	Palmitoleic acid (16:1n-7) levels; palmitoleic acid (16:1n7)
rs2295780	10	102305965	100546208	proxy	Palmitoleic acid (16:1n-7) levels; palmitoleic acid (16:1n7)
rs35106985	10	102307542	100547785	proxy	Palmitoleic acid (16:1n-7) levels; palmitoleic acid (16:1n7)
rs10687207	10	102307619	100547863	proxy	Palmitoleic acid (16:1n-7) levels; palmitoleic acid (16:1n7)
rs7073586	10	102307671	100547914	proxy	Palmitoleic acid (16:1n-7) levels; palmitoleic acid (16:1n7)
rs3750633	10	102308214	100548457	proxy	Palmitoleic acid (16:1n-7) levels; palmitoleic acid (16:1n7)
rs10883512	10	102308516	100548759	proxy	Palmitoleic acid (16:1n-7) levels; palmitoleic acid (16:1n7)
rs75780010	10	102308800	100549043	proxy	Palmitoleic acid (16:1n-7) levels; palmitoleic acid (16:1n7)
rs117727370	10	102308817	100549060	proxy	Palmitoleic acid (16:1n-7) levels; palmitoleic acid (16:1n7)
rs151131396	10	102308822	100549065	proxy	Palmitoleic acid (16:1n-7) levels; palmitoleic acid (16:1n7)
rs11816840	10	102309220	100549463	proxy	Palmitoleic acid (16:1n-7) levels; palmitoleic acid (16:1n7)
rs1054399	10	102312565	100552808	proxy	Palmitoleic acid (16:1n-7) levels; palmitoleic acid (16:1n7)
rs11292	10	102313607	100553850	proxy	Dihomo-gamma-linolenic acid (20:3n6); Palmitoleic acid (16:1n-7) levels; palmitoleic acid (16:1n7); Linoleic acid (18:2n6)
rs11190613	10	102313997	100554240	proxy	Palmitoleic acid (16:1n-7) levels; palmitoleic acid (16:1n7)
rs7099913	10	102314777	100555020	proxy	Palmitoleic acid (16:1n-7) levels; palmitoleic acid (16:1n7)
rs17746014	10	102315354	100555597	proxy	Palmitoleic acid (16:1n-7) levels; palmitoleic acid (16:1n7)
rs71891071	10	102315709	100555953	proxy	Palmitoleic acid (16:1n-7) levels; palmitoleic acid (16:1n7)
rs4919472	10	102315864	100556107	proxy	Palmitoleic acid (16:1n-7) levels; palmitoleic acid (16:1n7)
rs10883513	10	102316964	100557207	proxy	Palmitoleic acid (16:1n-7) levels; palmitoleic acid (16:1n7)
rs58469846	10	102317559	100557802	proxy	Palmitoleic acid (16:1n-7) levels; palmitoleic acid (16:1n7)
rs201325761	10	102317565	100557809	proxy	Palmitoleic acid (16:1n-7) levels; palmitoleic acid (16:1n7)
rs59481707	10	102317603	100557846	proxy	Palmitoleic acid (16:1n-7) levels; palmitoleic acid (16:1n7)
rs2495760	10	102318771	100559014	proxy	Palmitoleic acid (16:1n-7) levels; palmitoleic acid (16:1n7)
rs2489034	10	102319192	100559435	proxy	Palmitoleic acid (16:1n-7) levels; palmitoleic acid (16:1n7)
rs2489035	10	102319395	100559638	proxy	Palmitoleic acid (16:1n-7) levels; palmitoleic acid (16:1n7)
rs2489036	10	102319581	100559824	proxy	Palmitoleic acid (16:1n-7) levels; palmitoleic acid (16:1n7)
rs112956302	10	102319746	100559990	proxy	Palmitoleic acid (16:1n-7) levels; palmitoleic acid (16:1n7)
rs2495759	10	102320363	100560606	proxy	Palmitoleic acid (16:1n-7) levels; palmitoleic acid (16:1n7)
rs2495758	10	102321900	100562143	proxy	Palmitoleic acid (16:1n-7) levels; palmitoleic acid (16:1n7)
rs9420796	10	102323092	100563335	proxy	Palmitoleic acid (16:1n-7) levels; palmitoleic acid (16:1n7)
rs28522614	10	102323141	100563384	proxy	Palmitoleic acid (16:1n-7) levels; palmitoleic acid (16:1n7)
rs2495756	10	102323982	100564225	proxy	Palmitoleic acid (16:1n-7) levels; palmitoleic acid (16:1n7)
rs113791644	10	102324330	100564573	proxy	Palmitoleic acid (16:1n-7) levels; palmitoleic acid (16:1n7)
rs2495755	10	102324649	100564892	proxy	Palmitoleic acid (16:1n-7) levels; palmitoleic acid (16:1n7)
rs2495754	10	102324812	100565055	proxy	Palmitoleic acid (16:1n-7) levels; palmitoleic acid (16:1n7)
rs2495753	10	102325640	100565883	proxy	Palmitoleic acid (16:1n-7) levels; palmitoleic acid (16:1n7)
rs2495752	10	102326115	100566358	proxy	Palmitoleic acid (16:1n-7) levels; palmitoleic acid (16:1n7)
rs2495751	10	102327260	100567503	proxy	Palmitoleic acid (16:1n-7) levels; palmitoleic acid (16:1n7)
rs2495750	10	102327708	100567951	proxy	Palmitoleic acid (16:1n-7) levels; palmitoleic acid (16:1n7)
rs2489039	10	102328036	100568279	proxy	Palmitoleic acid (16:1n-7) levels; palmitoleic acid (16:1n7)
rs2495747	10	102328247	100568490	proxy	Palmitoleic acid (16:1n-7) levels; palmitoleic acid (16:1n7)
rs2495746	10	102328270	100568513	proxy	Palmitoleic acid (16:1n-7) levels; palmitoleic acid (16:1n7)
rs2495745	10	102329075	100569318	proxy	Palmitoleic acid (16:1n-7) levels; palmitoleic acid (16:1n7)
rs2495744	10	102329409	100569652	proxy	Palmitoleic acid (16:1n-7) levels; palmitoleic acid (16:1n7)
rs2495743	10	102329739	100569982	proxy	Palmitoleic acid (16:1n-7) levels; palmitoleic acid (16:1n7)
rs9420797	10	102331147	100571390	proxy	Palmitoleic acid (16:1n-7) levels; palmitoleic acid (16:1n7)
rs2489040	10	102331298	100571541	proxy	Palmitoleic acid (16:1n-7) levels; palmitoleic acid (16:1n7)
rs2495742	10	102331364	100571607	proxy	Palmitoleic acid (16:1n-7) levels; palmitoleic acid (16:1n7)
rs2495741	10	102331795	100572038	proxy	Palmitoleic acid (16:1n-7) levels; palmitoleic acid (16:1n7)
rs2495740	10	102332041	100572284	proxy	Palmitoleic acid (16:1n-7) levels; palmitoleic acid (16:1n7)
rs2489041	10	102333635	100573878	proxy	palmitoleic acid (16:1n7)
rs2489042	10	102333672	100573915	proxy	Palmitoleic acid (16:1n-7) levels; palmitoleic acid (16:1n7)
rs2489043	10	102334327	100574570	proxy	Palmitoleic acid (16:1n-7) levels; palmitoleic acid (16:1n7)
rs2495739	10	102335507	100575750	proxy	Palmitoleic acid (16:1n-7) levels; palmitoleic acid (16:1n7)
rs2495738	10	102337377	100577620	proxy	Palmitoleic acid (16:1n-7) levels; palmitoleic acid (16:1n7)
rs2495737	10	102338344	100578587	proxy	Palmitoleic acid (16:1n-7) levels; palmitoleic acid (16:1n7)
rs2495736	10	102338410	100578653	proxy	Palmitoleic acid (16:1n-7) levels; palmitoleic acid (16:1n7)
rs2495735	10	102338609	100578852	proxy	Palmitoleic acid (16:1n-7) levels; palmitoleic acid (16:1n7)
rs2495734	10	102338686	100578929	proxy	Palmitoleic acid (16:1n-7) levels; palmitoleic acid (16:1n7)
rs2489045	10	102344754	100584997	proxy	Palmitoleic acid (16:1n-7) levels; palmitoleic acid (16:1n7)
rs202001589	10	102346090	100586348	proxy	palmitoleic acid (16:1n7)
rs2489046	10	102346282	100586525	proxy	Palmitoleic acid (16:1n-7) levels; palmitoleic acid (16:1n7)
rs2489047	10	102347028	100587271	proxy	Palmitoleic acid (16:1n-7) levels; palmitoleic acid (16:1n7)
rs2489048	10	102348497	100588740	proxy	Palmitoleic acid (16:1n-7) levels; palmitoleic acid (16:1n7)
rs150177532	10	102350448	100590692	proxy	Palmitoleic acid (16:1n-7) levels; palmitoleic acid (16:1n7)
rs2489049	10	102350732	100590975	proxy	Palmitoleic acid (16:1n-7) levels; palmitoleic acid (16:1n7)
rs2489050	10	102350898	100591141	proxy	Palmitoleic acid (16:1n-7) levels; palmitoleic acid (16:1n7)
rs2489051	10	102351785	100592028	proxy	Palmitoleic acid (16:1n-7) levels; palmitoleic acid (16:1n7)
rs2489053	10	102353341	100593584	proxy	Palmitoleic acid (16:1n-7) levels; palmitoleic acid (16:1n7)
rs2495732	10	102357780	100598023	proxy	Palmitoleic acid (16:1n-7) levels; palmitoleic acid (16:1n7)
rs12571194	10	129962572	128164308	lead variant	Plasma omega-6 polyunsaturated fatty acid levels (linoleic acid)
rs10839732	11	7177851	7156620	lead variant	Plasma omega-6 polyunsaturated fatty acid levels (arachidonic acid)
rs11042834	11	10502422	10480875	lead variant	Myristic acid (14:0)
rs60423222	11	10502422	10480875	alias rsid	Myristic acid (14:0)
rs4757833	11	19663278	19641732	lead variant	Plasma omega-3 polyunsaturated fatty acid level (eicosapentaenoic acid)
rs11025300	11	19886689	19865143	lead variant
rs415742	11	60821968	61054496	lead variant	Other polyunsaturated fatty acids than 18:2
rs1232324	11	60821968	61054496	alias rsid	Other polyunsaturated fatty acids than 18:2
rs60528676	11	60821968	61054496	alias rsid	Other polyunsaturated fatty acids than 18:2
rs17825908	11	60841572	61074100	lead variant	Other polyunsaturated fatty acids than 18:2
rs175133	11	60859791	61092319	lead variant	Average number of double bonds in a fatty acid chain; Ratio of bisallylic groups to total fatty acids
rs56662227	11	60859791	61092319	alias rsid	Average number of double bonds in a fatty acid chain; Ratio of bisallylic groups to total fatty acids
rs77348582	11	60879247	61111775	proxy	Other polyunsaturated fatty acids than 18:2
rs185919179	11	60944632	61177160	proxy	Other polyunsaturated fatty acids than 18:2
rs186832402	11	60953618	61186146	lead variant	Other polyunsaturated fatty acids than 18:2
rs139872716	11	60958040	61190568	lead variant	Other polyunsaturated fatty acids than 18:2
rs3741259	11	61282350	61514878	lead variant	Ratio of bisallylic groups to total fatty acids; Other polyunsaturated fatty acids than 18:2; Arachidonic acid (20:4n6)
rs60435524	11	61282350	61514878	alias rsid	Ratio of bisallylic groups to total fatty acids; Other polyunsaturated fatty acids than 18:2; Arachidonic acid (20:4n6)
rs150684478	11	61312726	61545254	lead variant	Ratio of bisallylic groups to total fatty acids
rs72918024	11	61441836	61674364	proxy	Plasma omega-6 polyunsaturated fatty acid levels (linoleic acid); Plasma omega-6 polyunsaturated fatty acid levels (gamma-linolenic acid)
rs7925523	11	61442492	61675020	lead variant	Plasma omega-6 polyunsaturated fatty acid levels (gamma-linolenic acid)
rs60834177	11	61442492	61675020	alias rsid	Plasma omega-6 polyunsaturated fatty acid levels (gamma-linolenic acid)
rs60399071	11	61443155	61675683	proxy	Plasma omega-6 polyunsaturated fatty acid levels (linoleic acid); Plasma omega-6 polyunsaturated fatty acid levels (gamma-linolenic acid)
rs4963304	11	61446352	61678880	proxy	Dihomo-gamma-linolenic acid (20:3n6)
rs151242175	11	61447323	61679851	proxy	Plasma omega-6 polyunsaturated fatty acid levels (linoleic acid); Plasma omega-6 polyunsaturated fatty acid levels (gamma-linolenic acid)
rs115702847	11	61447356	61679884	proxy	Plasma omega-6 polyunsaturated fatty acid levels (linoleic acid); Plasma omega-6 polyunsaturated fatty acid levels (gamma-linolenic acid)
rs59200224	11	61450137	61682665	proxy	Plasma omega-6 polyunsaturated fatty acid levels (linoleic acid); Plasma omega-6 polyunsaturated fatty acid levels (gamma-linolenic acid)
rs59371352	11	61450295	61682823	proxy	Plasma omega-6 polyunsaturated fatty acid levels (linoleic acid); Plasma omega-6 polyunsaturated fatty acid levels (gamma-linolenic acid)
rs72918042	11	61451548	61684076	proxy	Plasma omega-6 polyunsaturated fatty acid levels (linoleic acid); Plasma omega-6 polyunsaturated fatty acid levels (gamma-linolenic acid)
rs55885283	11	61451607	61684135	proxy	Arachidonic acid (20:4n6)
rs35404524	11	61455130	61687659	proxy	Plasma omega-6 polyunsaturated fatty acid levels (linoleic acid); Plasma omega-6 polyunsaturated fatty acid levels (gamma-linolenic acid)
rs4963308	11	61456426	61688954	proxy	Plasma omega-6 polyunsaturated fatty acid levels (linoleic acid); Plasma omega-6 polyunsaturated fatty acid levels (gamma-linolenic acid)
rs883724	11	61457857	61690385	proxy	Plasma omega-6 polyunsaturated fatty acid levels (linoleic acid); Plasma omega-6 polyunsaturated fatty acid levels (gamma-linolenic acid)
rs11827215	11	61458595	61691123	lead variant	Plasma omega-6 polyunsaturated fatty acid levels (linoleic acid)
rs12797206	11	61459012	61691540	proxy	Arachidonic acid (20:4n6)
rs2187516	11	61460365	61692893	proxy	Arachidonic acid (20:4n6)
rs3931642	11	61462424	61694952	proxy	Arachidonic acid (20:4n6)
rs72315101	11	61462761	61695290	proxy	Plasma omega-6 polyunsaturated fatty acid levels (linoleic acid); Plasma omega-6 polyunsaturated fatty acid levels (gamma-linolenic acid)
rs60507107	11	61463769	61696297	proxy	Plasma omega-6 polyunsaturated fatty acid levels (linoleic acid); Plasma omega-6 polyunsaturated fatty acid levels (gamma-linolenic acid)
rs2097853	11	61466267	61698795	proxy	Plasma omega-6 polyunsaturated fatty acid levels (linoleic acid); Plasma omega-6 polyunsaturated fatty acid levels (gamma-linolenic acid)
rs81659	11	61467052	61699580	proxy	Dihomo-gamma-linolenic acid (20:3n6)
rs198450	11	61469473	61702001	proxy	Dihomo-gamma-linolenic acid (20:3n6)
rs58217294	11	61469503	61702031	proxy	Plasma omega-6 polyunsaturated fatty acid levels (linoleic acid); Plasma omega-6 polyunsaturated fatty acid levels (gamma-linolenic acid)
rs879486	11	61475233	61707761	lead variant	Dihomo-gamma-linolenic acid (20:3n6)
rs61468651	11	61475233	61707761	alias rsid	Dihomo-gamma-linolenic acid (20:3n6)
rs12274157	11	61477647	61710175	proxy	Plasma omega-6 polyunsaturated fatty acid levels (linoleic acid); Plasma omega-6 polyunsaturated fatty acid levels (gamma-linolenic acid)
rs731842	11	61480191	61712719	proxy	Plasma omega-6 polyunsaturated fatty acid levels (linoleic acid); Plasma omega-6 polyunsaturated fatty acid levels (gamma-linolenic acid)
rs17156244	11	61482395	61714923	proxy	Plasma omega-6 polyunsaturated fatty acid levels (linoleic acid); Plasma omega-6 polyunsaturated fatty acid levels (gamma-linolenic acid)
rs2903825	11	61488968	61721496	proxy	Plasma omega-6 polyunsaturated fatty acid levels (linoleic acid); Plasma omega-6 polyunsaturated fatty acid levels (gamma-linolenic acid)
rs17156254	11	61490245	61722773	proxy	Arachidonic acid (20:4n6)
rs9735635	11	61490880	61723408	proxy	Plasma omega-6 polyunsaturated fatty acid levels (linoleic acid); Plasma omega-6 polyunsaturated fatty acid levels (gamma-linolenic acid)
rs12285167	11	61492039	61724567	lead variant	Arachidonic acid (20:4n6)
rs57637286	11	61492039	61724567	alias rsid	Arachidonic acid (20:4n6)
rs4963243	11	61494327	61726855	proxy	Plasma omega-6 polyunsaturated fatty acid levels (linoleic acid); Plasma omega-6 polyunsaturated fatty acid levels (gamma-linolenic acid)
rs2013326	11	61501276	61733804	proxy	Arachidonic acid (20:4n6)
rs34290859	11	61501919	61734447	proxy	Arachidonic acid (20:4n6)
rs740004	11	61502910	61735438	proxy	Arachidonic acid (20:4n6)
rs2240287	11	61505583	61738111	proxy	Plasma omega-6 polyunsaturated fatty acid levels (linoleic acid); Plasma omega-6 polyunsaturated fatty acid levels (gamma-linolenic acid)
rs61896065	11	61506250	61738778	proxy	Arachidonic acid (20:4n6)
rs2240286	11	61506454	61738982	proxy	Plasma omega-6 polyunsaturated fatty acid levels (linoleic acid); Plasma omega-6 polyunsaturated fatty acid levels (gamma-linolenic acid)
rs736121	11	61506584	61739112	proxy	Arachidonic acid (20:4n6)
rs35571184	11	61507569	61740097	proxy	Arachidonic acid (20:4n6)
rs4963255	11	61507606	61740134	proxy	Plasma omega-6 polyunsaturated fatty acid levels (linoleic acid); Plasma omega-6 polyunsaturated fatty acid levels (gamma-linolenic acid)
rs11828739	11	61508074	61740602	proxy	Arachidonic acid (20:4n6)
rs12788994	11	61509113	61741641	proxy	Arachidonic acid (20:4n6)
rs34625218	11	61509229	61741757	proxy	Arachidonic acid (20:4n6)
rs34699297	11	61509239	61741767	proxy	Arachidonic acid (20:4n6)
rs4963390	11	61514821	61747349	proxy	Plasma omega-6 polyunsaturated fatty acid levels (linoleic acid); Plasma omega-6 polyunsaturated fatty acid levels (gamma-linolenic acid)
rs3825036	11	61516476	61749004	proxy	Plasma omega-6 polyunsaturated fatty acid levels (linoleic acid); Plasma omega-6 polyunsaturated fatty acid levels (gamma-linolenic acid)
rs174527	11	61538401	61770929	lead variant	Other polyunsaturated fatty acids than 18:2
rs571772	11	61538401	61770929	alias rsid	Other polyunsaturated fatty acids than 18:2
rs11320420	11	61542006	61774535	proxy	palmitoleic acid (16:1n7); Palmitoleic acid (16:1n-7) levels; Oleic acid (18:1n-9) levels; Stearic acid (18:0) plasma levels; Oleic acid (18:1n9); Arachidonic acid (20:4n6); Alpha-linolenic acid (18:3n3); cis/trans fatty acids (18:2); docosapentaenoic acid (22:5n3); docosapentaenoic acid (22:5n6); Palmitoleic acid (16:1n7); Stearic acid (18:0); Vaccenic acid (18:1n-7) levels; Plasma omega-6 polyu…
rs174528	11	61543499	61776027	lead variant	Vaccenic acid (18:1n-7) levels; Plasma omega-6 polyunsaturated fatty acid levels (arachidonic acid); Gondoic acid (20:1n-9) levels; Arachidonic acid (20:4n6)
rs687259	11	61543499	61776027	alias rsid	Vaccenic acid (18:1n-7) levels; Plasma omega-6 polyunsaturated fatty acid levels (arachidonic acid); Gondoic acid (20:1n-9) levels; Arachidonic acid (20:4n6)
rs174529	11	61543961	61776489	proxy	palmitoleic acid (16:1n7); Palmitoleic acid (16:1n-7) levels; Oleic acid (18:1n-9) levels; Stearic acid (18:0) plasma levels; Oleic acid (18:1n9); Arachidonic acid (20:4n6); Alpha-linolenic acid (18:3n3); cis/trans fatty acids (18:2); docosapentaenoic acid (22:5n3); docosapentaenoic acid (22:5n6); Palmitoleic acid (16:1n7); Stearic acid (18:0); Vaccenic acid (18:1n-7) levels; Plasma omega-6 polyu…
rs174530	11	61546592	61779120	proxy	palmitoleic acid (16:1n7); Palmitoleic acid (16:1n-7) levels; Oleic acid (18:1n-9) levels; Stearic acid (18:0) plasma levels; Oleic acid (18:1n9); Arachidonic acid (20:4n6); Alpha-linolenic acid (18:3n3); cis/trans fatty acids (18:2); docosapentaenoic acid (22:5n3); docosapentaenoic acid (22:5n6); Palmitoleic acid (16:1n7); Stearic acid (18:0); Vaccenic acid (18:1n-7) levels; Plasma omega-6 polyu…
rs7943728	11	61547068	61779596	proxy	Dihomo-linolenate (20:3n3 or n6)
rs108499	11	61547237	61779765	proxy	cis/trans fatty acids (18:2)
rs509360	11	61548559	61781087	lead variant	Plasma omega-3 polyunsaturated fatty acid levels (alphalinolenic acid); Arachidonic acid (20:4n6); cis/trans fatty acids (18:2)
rs386597603	11	61548559	61781087	alias rsid	Plasma omega-3 polyunsaturated fatty acid levels (alphalinolenic acid); Arachidonic acid (20:4n6); cis/trans fatty acids (18:2)
rs56848893	11	61548559	61781087	alias rsid	Plasma omega-3 polyunsaturated fatty acid levels (alphalinolenic acid); Arachidonic acid (20:4n6); cis/trans fatty acids (18:2)
rs174533	11	61549025	61781553	proxy	palmitoleic acid (16:1n7); Palmitoleic acid (16:1n-7) levels; Oleic acid (18:1n-9) levels; Stearic acid (18:0) plasma levels; Oleic acid (18:1n9); Arachidonic acid (20:4n6); Alpha-linolenic acid (18:3n3); cis/trans fatty acids (18:2); docosapentaenoic acid (22:5n3); docosapentaenoic acid (22:5n6); Palmitoleic acid (16:1n7); Stearic acid (18:0); Vaccenic acid (18:1n-7) levels; Plasma omega-6 polyu…
rs174534	11	61549458	61781986	lead variant	Plasma omega-6 polyunsaturated fatty acid levels (dihomo-gamma-linolenic acid); cis/trans fatty acids (18:2)
rs56626584	11	61549458	61781986	alias rsid	Plasma omega-6 polyunsaturated fatty acid levels (dihomo-gamma-linolenic acid); cis/trans fatty acids (18:2)
rs58372916	11	61549458	61781986	alias rsid	Plasma omega-6 polyunsaturated fatty acid levels (dihomo-gamma-linolenic acid); cis/trans fatty acids (18:2)
rs687847	11	61549458	61781986	alias rsid	Plasma omega-6 polyunsaturated fatty acid levels (dihomo-gamma-linolenic acid); cis/trans fatty acids (18:2)
rs174535	11	61551356	61783884	lead variant	cis/trans fatty acids (18:2); docosapentaenoic acid (22:5n3); docosapentaenoic acid (22:5n6); eicosapentaenoic acid (20:5n3); Oleic acid (18:1n9)
rs1151143	11	61551356	61783884	alias rsid	cis/trans fatty acids (18:2); docosapentaenoic acid (22:5n3); docosapentaenoic acid (22:5n6); eicosapentaenoic acid (20:5n3); Oleic acid (18:1n9)
rs58611837	11	61551356	61783884	alias rsid	cis/trans fatty acids (18:2); docosapentaenoic acid (22:5n3); docosapentaenoic acid (22:5n6); eicosapentaenoic acid (20:5n3); Oleic acid (18:1n9)
rs605917	11	61551356	61783884	alias rsid	cis/trans fatty acids (18:2); docosapentaenoic acid (22:5n3); docosapentaenoic acid (22:5n6); eicosapentaenoic acid (20:5n3); Oleic acid (18:1n9)
rs174536	11	61551927	61784455	lead variant	Plasma omega-3 polyunsaturated fatty acid levels (alphalinolenic acid); Alpha-linolenic acid (18:3n3); cis/trans fatty acids (18:2)
rs174537	11	61552680	61785208	lead variant	Plasma omega-6 polyunsaturated fatty acid levels (gamma-linolenic acid); Arachidonic acid (20:4n6); cis/trans fatty acids (18:2)
rs61238994	11	61552680	61785208	alias rsid	Plasma omega-6 polyunsaturated fatty acid levels (gamma-linolenic acid); Arachidonic acid (20:4n6); cis/trans fatty acids (18:2)
rs642460	11	61552680	61785208	alias rsid	Plasma omega-6 polyunsaturated fatty acid levels (gamma-linolenic acid); Arachidonic acid (20:4n6); cis/trans fatty acids (18:2)
rs61896141	11	61556039	61788567	proxy	Dihomo-linolenate (20:3n3 or n6)
rs102275	11	61557803	61790331	lead variant	palmitoleic acid (16:1n7); Palmitoleic acid (16:1n-7) levels; Oleic acid (18:1n-9) levels; Stearic acid (18:0) plasma levels; Oleic acid (18:1n9); Arachidonic acid (20:4n6); Alpha-linolenic acid (18:3n3); cis/trans fatty acids (18:2); docosapentaenoic acid (22:5n3); docosapentaenoic acid (22:5n6); Palmitoleic acid (16:1n7); Stearic acid (18:0)
rs386511185	11	61557803	61790331	alias rsid	palmitoleic acid (16:1n7); Palmitoleic acid (16:1n-7) levels; Oleic acid (18:1n-9) levels; Stearic acid (18:0) plasma levels; Oleic acid (18:1n9); Arachidonic acid (20:4n6); Alpha-linolenic acid (18:3n3); cis/trans fatty acids (18:2); docosapentaenoic acid (22:5n3); docosapentaenoic acid (22:5n6); Palmitoleic acid (16:1n7); Stearic acid (18:0)
rs60986688	11	61557803	61790331	alias rsid	palmitoleic acid (16:1n7); Palmitoleic acid (16:1n-7) levels; Oleic acid (18:1n-9) levels; Stearic acid (18:0) plasma levels; Oleic acid (18:1n9); Arachidonic acid (20:4n6); Alpha-linolenic acid (18:3n3); cis/trans fatty acids (18:2); docosapentaenoic acid (22:5n3); docosapentaenoic acid (22:5n6); Palmitoleic acid (16:1n7); Stearic acid (18:0)
rs615320	11	61557803	61790331	alias rsid	palmitoleic acid (16:1n7); Palmitoleic acid (16:1n-7) levels; Oleic acid (18:1n-9) levels; Stearic acid (18:0) plasma levels; Oleic acid (18:1n9); Arachidonic acid (20:4n6); Alpha-linolenic acid (18:3n3); cis/trans fatty acids (18:2); docosapentaenoic acid (22:5n3); docosapentaenoic acid (22:5n6); Palmitoleic acid (16:1n7); Stearic acid (18:0)
rs754897	11	61557803	61790331	alias rsid	palmitoleic acid (16:1n7); Palmitoleic acid (16:1n-7) levels; Oleic acid (18:1n-9) levels; Stearic acid (18:0) plasma levels; Oleic acid (18:1n9); Arachidonic acid (20:4n6); Alpha-linolenic acid (18:3n3); cis/trans fatty acids (18:2); docosapentaenoic acid (22:5n3); docosapentaenoic acid (22:5n6); Palmitoleic acid (16:1n7); Stearic acid (18:0)
rs102274	11	61557826	61790354	proxy	palmitoleic acid (16:1n7); Palmitoleic acid (16:1n-7) levels; Oleic acid (18:1n-9) levels; Stearic acid (18:0) plasma levels; Oleic acid (18:1n9); Arachidonic acid (20:4n6); Alpha-linolenic acid (18:3n3); cis/trans fatty acids (18:2); docosapentaenoic acid (22:5n3); docosapentaenoic acid (22:5n6); Palmitoleic acid (16:1n7); Stearic acid (18:0); Vaccenic acid (18:1n-7) levels; Plasma omega-6 polyu…
rs174538	11	61560081	61792609	lead variant	Eicosapentaenoic acid (20:5n3); Docosapentaenoate (n3 DPA, 22:5n3)
rs36203057	11	61560081	61792609	alias rsid	Eicosapentaenoic acid (20:5n3); Docosapentaenoate (n3 DPA, 22:5n3)
rs59434532	11	61560081	61792609	alias rsid	Eicosapentaenoic acid (20:5n3); Docosapentaenoate (n3 DPA, 22:5n3)
rs618366	11	61560081	61792609	alias rsid	Eicosapentaenoic acid (20:5n3); Docosapentaenoate (n3 DPA, 22:5n3)
rs695866	11	61560081	61792609	alias rsid	Eicosapentaenoic acid (20:5n3); Docosapentaenoate (n3 DPA, 22:5n3)
rs4246215	11	61564299	61796827	lead variant	Alpha-linolenic acid (18:3n3); cis/trans fatty acids (18:2); docosapentaenoic acid (22:5n3); docosapentaenoic acid (22:5n6); eicosapentaenoic acid (20:5n3)
rs11541089	11	61564299	61796827	alias rsid	Alpha-linolenic acid (18:3n3); cis/trans fatty acids (18:2); docosapentaenoic acid (22:5n3); docosapentaenoic acid (22:5n6); eicosapentaenoic acid (20:5n3)
rs17146030	11	61564299	61796827	alias rsid	Alpha-linolenic acid (18:3n3); cis/trans fatty acids (18:2); docosapentaenoic acid (22:5n3); docosapentaenoic acid (22:5n6); eicosapentaenoic acid (20:5n3)
rs41369146	11	61564299	61796827	alias rsid	Alpha-linolenic acid (18:3n3); cis/trans fatty acids (18:2); docosapentaenoic acid (22:5n3); docosapentaenoic acid (22:5n6); eicosapentaenoic acid (20:5n3)
rs58966168	11	61564299	61796827	alias rsid	Alpha-linolenic acid (18:3n3); cis/trans fatty acids (18:2); docosapentaenoic acid (22:5n3); docosapentaenoic acid (22:5n6); eicosapentaenoic acid (20:5n3)
rs174541	11	61565908	61798436	lead variant	cis/trans fatty acids (18:2); docosatetraenoic acid (22:4n6)
rs506413	11	61565908	61798436	alias rsid	cis/trans fatty acids (18:2); docosatetraenoic acid (22:4n6)
rs174544	11	61567753	61800281	proxy	Plasma omega-3 polyunsaturated fatty acid levels (alphalinolenic acid); Alpha-linolenic acid (18:3n3); cis/trans fatty acids (18:2); Plasma omega-6 polyunsaturated fatty acid levels (gamma-linolenic acid); Arachidonic acid (20:4n6); cis/trans fatty acids (18:2); Delta-6 desaturase activity; Arachidonic acid (20:4n6); cis/trans fatty acids (18:2); Omega-3 fatty acids; 22:6, docosahexaenoic acid; A…
rs174545	11	61569306	61801834	lead variant	Delta-6 desaturase activity; Arachidonic acid (20:4n6); cis/trans fatty acids (18:2)
rs561487	11	61569306	61801834	alias rsid	Delta-6 desaturase activity; Arachidonic acid (20:4n6); cis/trans fatty acids (18:2)
rs174546	11	61569830	61802358	lead variant	Omega-3 fatty acids; 22:6, docosahexaenoic acid; Average number of methylene groups in a fatty acid chain; Average number of double bonds in a fatty acid chain; Plasma omega-6 polyunsaturated fatty acid levels (gamma-linolenic acid); cis/trans fatty acids (18:2); docosahexaenoic acid (22:6n3); eicosapentaenoic acid (20:5n3)
rs520174	11	61569830	61802358	alias rsid	Omega-3 fatty acids; 22:6, docosahexaenoic acid; Average number of methylene groups in a fatty acid chain; Average number of double bonds in a fatty acid chain; Plasma omega-6 polyunsaturated fatty acid levels (gamma-linolenic acid); cis/trans fatty acids (18:2); docosahexaenoic acid (22:6n3); eicosapentaenoic acid (20:5n3)
rs59070584	11	61569830	61802358	alias rsid	Omega-3 fatty acids; 22:6, docosahexaenoic acid; Average number of methylene groups in a fatty acid chain; Average number of double bonds in a fatty acid chain; Plasma omega-6 polyunsaturated fatty acid levels (gamma-linolenic acid); cis/trans fatty acids (18:2); docosahexaenoic acid (22:6n3); eicosapentaenoic acid (20:5n3)
rs174547	11	61570783	61803311	lead variant	?-linolenic acid (18:3n3); Gamma-linolenic acid (18:3n6); Other polyunsaturated fatty acids than 18:2; Ratio of bisallylic groups to total fatty acids; Plasma omega-6 polyunsaturated fatty acid levels (linoleic acid); Docosapentaenoic acid (22:5n3)
rs567266	11	61570783	61803311	alias rsid	?-linolenic acid (18:3n3); Gamma-linolenic acid (18:3n6); Other polyunsaturated fatty acids than 18:2; Ratio of bisallylic groups to total fatty acids; Plasma omega-6 polyunsaturated fatty acid levels (linoleic acid); Docosapentaenoic acid (22:5n3)
rs57169218	11	61570783	61803311	alias rsid	?-linolenic acid (18:3n3); Gamma-linolenic acid (18:3n6); Other polyunsaturated fatty acids than 18:2; Ratio of bisallylic groups to total fatty acids; Plasma omega-6 polyunsaturated fatty acid levels (linoleic acid); Docosapentaenoic acid (22:5n3)
rs60936508	11	61570783	61803311	alias rsid	?-linolenic acid (18:3n3); Gamma-linolenic acid (18:3n6); Other polyunsaturated fatty acids than 18:2; Ratio of bisallylic groups to total fatty acids; Plasma omega-6 polyunsaturated fatty acid levels (linoleic acid); Docosapentaenoic acid (22:5n3)
rs174548	11	61571348	61803876	lead variant	Arachidonate (20:4n6); Plasma omega-6 polyunsaturated fatty acid levels (dihomo-gamma-linolenic acid); Delta-6 desaturase activity
rs17156385	11	61571348	61803876	alias rsid	Arachidonate (20:4n6); Plasma omega-6 polyunsaturated fatty acid levels (dihomo-gamma-linolenic acid); Delta-6 desaturase activity
rs56559973	11	61571348	61803876	alias rsid	Arachidonate (20:4n6); Plasma omega-6 polyunsaturated fatty acid levels (dihomo-gamma-linolenic acid); Delta-6 desaturase activity
rs59992296	11	61571348	61803876	alias rsid	Arachidonate (20:4n6); Plasma omega-6 polyunsaturated fatty acid levels (dihomo-gamma-linolenic acid); Delta-6 desaturase activity
rs61589025	11	61571348	61803876	alias rsid	Arachidonate (20:4n6); Plasma omega-6 polyunsaturated fatty acid levels (dihomo-gamma-linolenic acid); Delta-6 desaturase activity
rs634597	11	61571348	61803876	alias rsid	Arachidonate (20:4n6); Plasma omega-6 polyunsaturated fatty acid levels (dihomo-gamma-linolenic acid); Delta-6 desaturase activity
rs174549	11	61571382	61803910	lead variant	cis-trans-18:2; cis/trans fatty acids (18:2); docosapentaenoic acid (22:5n3); docosapentaenoic acid (22:5n6); gamma-linolenic acid (18:3n6)
rs17156386	11	61571382	61803910	alias rsid	cis-trans-18:2; cis/trans fatty acids (18:2); docosapentaenoic acid (22:5n3); docosapentaenoic acid (22:5n6); gamma-linolenic acid (18:3n6)
rs576772	11	61571382	61803910	alias rsid	cis-trans-18:2; cis/trans fatty acids (18:2); docosapentaenoic acid (22:5n3); docosapentaenoic acid (22:5n6); gamma-linolenic acid (18:3n6)
rs58414996	11	61571382	61803910	alias rsid	cis-trans-18:2; cis/trans fatty acids (18:2); docosapentaenoic acid (22:5n3); docosapentaenoic acid (22:5n6); gamma-linolenic acid (18:3n6)
rs60019847	11	61571382	61803910	alias rsid	cis-trans-18:2; cis/trans fatty acids (18:2); docosapentaenoic acid (22:5n3); docosapentaenoic acid (22:5n6); gamma-linolenic acid (18:3n6)
rs174550	11	61571478	61804006	lead variant	Linoleic acid (18:2n6); Adrenate (22:4n6); Adrenic acid (22:4n6); adrenic acid (22:4n6); cis/trans fatty acids (18:2); eicosapentaenoic acid (20:5n3)
rs17156387	11	61571478	61804006	alias rsid	Linoleic acid (18:2n6); Adrenate (22:4n6); Adrenic acid (22:4n6); adrenic acid (22:4n6); cis/trans fatty acids (18:2); eicosapentaenoic acid (20:5n3)
rs539874	11	61571478	61804006	alias rsid	Linoleic acid (18:2n6); Adrenate (22:4n6); Adrenic acid (22:4n6); adrenic acid (22:4n6); cis/trans fatty acids (18:2); eicosapentaenoic acid (20:5n3)
rs59385291	11	61571478	61804006	alias rsid	Linoleic acid (18:2n6); Adrenate (22:4n6); Adrenic acid (22:4n6); adrenic acid (22:4n6); cis/trans fatty acids (18:2); eicosapentaenoic acid (20:5n3)
rs174551	11	61573684	61806212	proxy	palmitoleic acid (16:1n7); Palmitoleic acid (16:1n-7) levels; Oleic acid (18:1n-9) levels; Stearic acid (18:0) plasma levels; Oleic acid (18:1n9); Arachidonic acid (20:4n6); Alpha-linolenic acid (18:3n3); cis/trans fatty acids (18:2); docosapentaenoic acid (22:5n3); docosapentaenoic acid (22:5n6); Palmitoleic acid (16:1n7); Stearic acid (18:0); Vaccenic acid (18:1n-7) levels; Plasma omega-6 polyu…
rs174553	11	61575158	61807686	proxy	palmitoleic acid (16:1n7); Palmitoleic acid (16:1n-7) levels; Oleic acid (18:1n-9) levels; Stearic acid (18:0) plasma levels; Oleic acid (18:1n9); Arachidonic acid (20:4n6); Alpha-linolenic acid (18:3n3); cis/trans fatty acids (18:2); docosapentaenoic acid (22:5n3); docosapentaenoic acid (22:5n6); Palmitoleic acid (16:1n7); Stearic acid (18:0); Vaccenic acid (18:1n-7) levels; Plasma omega-6 polyu…
rs174554	11	61579463	61811991	proxy	palmitoleic acid (16:1n7); Palmitoleic acid (16:1n-7) levels; Oleic acid (18:1n-9) levels; Stearic acid (18:0) plasma levels; Oleic acid (18:1n9); Arachidonic acid (20:4n6); Alpha-linolenic acid (18:3n3); cis/trans fatty acids (18:2); docosapentaenoic acid (22:5n3); docosapentaenoic acid (22:5n6); Palmitoleic acid (16:1n7); Stearic acid (18:0); Vaccenic acid (18:1n-7) levels; Plasma omega-6 polyu…
rs174555	11	61579760	61812288	lead variant	Dihomo-gamma-linolenic acid (20:3n6)
rs519958	11	61579760	61812288	alias rsid	Dihomo-gamma-linolenic acid (20:3n6)
rs58348422	11	61579760	61812288	alias rsid	Dihomo-gamma-linolenic acid (20:3n6)
rs174556	11	61580635	61813163	lead variant	arachidonic acid; Eicosapentaenoate (EPA, 20:5n3); cis/trans fatty acids (18:2); Eicosadienoic acid (20:2n6); eicosapentaenoic acid (20:5n3)
rs491411	11	61580635	61813163	alias rsid	arachidonic acid; Eicosapentaenoate (EPA, 20:5n3); cis/trans fatty acids (18:2); Eicosadienoic acid (20:2n6); eicosapentaenoic acid (20:5n3)
rs57462469	11	61580635	61813163	alias rsid	arachidonic acid; Eicosapentaenoate (EPA, 20:5n3); cis/trans fatty acids (18:2); Eicosadienoic acid (20:2n6); eicosapentaenoic acid (20:5n3)
rs174557	11	61581368	61813896	proxy	Plasma omega-3 polyunsaturated fatty acid levels (alphalinolenic acid); Alpha-linolenic acid (18:3n3); cis/trans fatty acids (18:2); Plasma omega-6 polyunsaturated fatty acid levels (gamma-linolenic acid); Arachidonic acid (20:4n6); cis/trans fatty acids (18:2); Delta-6 desaturase activity; Arachidonic acid (20:4n6); cis/trans fatty acids (18:2); Omega-3 fatty acids; 22:6, docosahexaenoic acid; A…
rs7394579	11	61581450	61813978	proxy	cis-trans-18:2; cis/trans fatty acids (18:2); docosapentaenoic acid (22:5n3); docosapentaenoic acid (22:5n6); gamma-linolenic acid (18:3n6); Dihomo-gamma-linolenic acid (20:3n6); arachidonic acid; Eicosapentaenoate (EPA, 20:5n3); cis/trans fatty acids (18:2); Eicosadienoic acid (20:2n6); eicosapentaenoic acid (20:5n3)
rs174559	11	61581656	61814184	proxy	Eicosapentaenoic acid (20:5n3); Docosapentaenoate (n3 DPA, 22:5n3); cis-trans-18:2; cis/trans fatty acids (18:2); docosapentaenoic acid (22:5n3); docosapentaenoic acid (22:5n6); gamma-linolenic acid (18:3n6); Dihomo-gamma-linolenic acid (20:3n6); arachidonic acid; Eicosapentaenoate (EPA, 20:5n3); cis/trans fatty acids (18:2); Eicosadienoic acid (20:2n6); eicosapentaenoic acid (20:5n3)
rs174560	11	61581764	61814292	proxy	palmitoleic acid (16:1n7); Palmitoleic acid (16:1n-7) levels; Oleic acid (18:1n-9) levels; Stearic acid (18:0) plasma levels; Oleic acid (18:1n9); Arachidonic acid (20:4n6); Alpha-linolenic acid (18:3n3); cis/trans fatty acids (18:2); docosapentaenoic acid (22:5n3); docosapentaenoic acid (22:5n6); Palmitoleic acid (16:1n7); Stearic acid (18:0); Arachidonate (20:4n6); Plasma omega-6 polyunsaturate…
rs174561	11	61582708	61815236	proxy	Plasma omega-3 polyunsaturated fatty acid levels (alphalinolenic acid); Alpha-linolenic acid (18:3n3); cis/trans fatty acids (18:2); Plasma omega-6 polyunsaturated fatty acid levels (gamma-linolenic acid); Arachidonic acid (20:4n6); cis/trans fatty acids (18:2); Delta-6 desaturase activity; Arachidonic acid (20:4n6); cis/trans fatty acids (18:2); Omega-3 fatty acids; 22:6, docosahexaenoic acid; A…
rs174562	11	61585144	61817672	proxy	palmitoleic acid (16:1n7); Palmitoleic acid (16:1n-7) levels; Oleic acid (18:1n-9) levels; Stearic acid (18:0) plasma levels; Oleic acid (18:1n9); Arachidonic acid (20:4n6); Alpha-linolenic acid (18:3n3); cis/trans fatty acids (18:2); docosapentaenoic acid (22:5n3); docosapentaenoic acid (22:5n6); Palmitoleic acid (16:1n7); Stearic acid (18:0); Vaccenic acid (18:1n-7) levels; Plasma omega-6 polyu…
rs35473591	11	61586328	61818857	proxy	palmitoleic acid (16:1n7); Palmitoleic acid (16:1n-7) levels; Oleic acid (18:1n-9) levels; Stearic acid (18:0) plasma levels; Oleic acid (18:1n9); Arachidonic acid (20:4n6); Alpha-linolenic acid (18:3n3); cis/trans fatty acids (18:2); docosapentaenoic acid (22:5n3); docosapentaenoic acid (22:5n6); Palmitoleic acid (16:1n7); Stearic acid (18:0); Vaccenic acid (18:1n-7) levels; Plasma omega-6 polyu…
rs174564	11	61588305	61820833	proxy	palmitoleic acid (16:1n7); Palmitoleic acid (16:1n-7) levels; Oleic acid (18:1n-9) levels; Stearic acid (18:0) plasma levels; Oleic acid (18:1n9); Arachidonic acid (20:4n6); Alpha-linolenic acid (18:3n3); cis/trans fatty acids (18:2); docosapentaenoic acid (22:5n3); docosapentaenoic acid (22:5n6); Palmitoleic acid (16:1n7); Stearic acid (18:0); Vaccenic acid (18:1n-7) levels; Plasma omega-6 polyu…
rs28456	11	61589481	61822009	proxy	Arachidonate (20:4n6); Plasma omega-6 polyunsaturated fatty acid levels (dihomo-gamma-linolenic acid); Delta-6 desaturase activity; cis-trans-18:2; cis/trans fatty acids (18:2); docosapentaenoic acid (22:5n3); docosapentaenoic acid (22:5n6); gamma-linolenic acid (18:3n6); Dihomo-gamma-linolenic acid (20:3n6); arachidonic acid; Eicosapentaenoate (EPA, 20:5n3); cis/trans fatty acids (18:2); Eicosad…
rs57668028	11	61591995	61824524	proxy	Eicosapentaenoic acid (20:5n3); Docosapentaenoate (n3 DPA, 22:5n3); cis/trans fatty acids (18:2)
rs174566	11	61592362	61824890	proxy	palmitoleic acid (16:1n7); Palmitoleic acid (16:1n-7) levels; Oleic acid (18:1n-9) levels; Stearic acid (18:0) plasma levels; Oleic acid (18:1n9); Arachidonic acid (20:4n6); Alpha-linolenic acid (18:3n3); cis/trans fatty acids (18:2); docosapentaenoic acid (22:5n3); docosapentaenoic acid (22:5n6); Palmitoleic acid (16:1n7); Stearic acid (18:0); Vaccenic acid (18:1n-7) levels; Plasma omega-6 polyu…
rs174567	11	61593005	61825533	proxy	palmitoleic acid (16:1n7); Palmitoleic acid (16:1n-7) levels; Oleic acid (18:1n-9) levels; Stearic acid (18:0) plasma levels; Oleic acid (18:1n9); Arachidonic acid (20:4n6); Alpha-linolenic acid (18:3n3); cis/trans fatty acids (18:2); docosapentaenoic acid (22:5n3); docosapentaenoic acid (22:5n6); Palmitoleic acid (16:1n7); Stearic acid (18:0); Vaccenic acid (18:1n-7) levels; Plasma omega-6 polyu…
rs174568	11	61593816	61826344	proxy	palmitoleic acid (16:1n7); Palmitoleic acid (16:1n-7) levels; Oleic acid (18:1n-9) levels; Stearic acid (18:0) plasma levels; Oleic acid (18:1n9); Arachidonic acid (20:4n6); Alpha-linolenic acid (18:3n3); cis/trans fatty acids (18:2); docosapentaenoic acid (22:5n3); docosapentaenoic acid (22:5n6); Palmitoleic acid (16:1n7); Stearic acid (18:0); Vaccenic acid (18:1n-7) levels; Plasma omega-6 polyu…
rs3834458	11	61594920	61827449	proxy	palmitoleic acid (16:1n7); Palmitoleic acid (16:1n-7) levels; Oleic acid (18:1n-9) levels; Stearic acid (18:0) plasma levels; Oleic acid (18:1n9); Arachidonic acid (20:4n6); Alpha-linolenic acid (18:3n3); cis/trans fatty acids (18:2); docosapentaenoic acid (22:5n3); docosapentaenoic acid (22:5n6); Palmitoleic acid (16:1n7); Stearic acid (18:0); Vaccenic acid (18:1n-7) levels; Plasma omega-6 polyu…
rs968567	11	61595564	61828092	lead variant	Dihomo-linolenate (20:3n3 or n6)
rs59956444	11	61595564	61828092	alias rsid	Dihomo-linolenate (20:3n3 or n6)
rs5792235	11	61596322	61828851	proxy	palmitoleic acid (16:1n7); Palmitoleic acid (16:1n-7) levels; Oleic acid (18:1n-9) levels; Stearic acid (18:0) plasma levels; Oleic acid (18:1n9); Arachidonic acid (20:4n6); Alpha-linolenic acid (18:3n3); cis/trans fatty acids (18:2); docosapentaenoic acid (22:5n3); docosapentaenoic acid (22:5n6); Palmitoleic acid (16:1n7); Stearic acid (18:0); Vaccenic acid (18:1n-7) levels; Plasma omega-6 polyu…
rs99780	11	61596633	61829161	lead variant	18:2, linoleic acid (LA)
rs681002	11	61596633	61829161	alias rsid	18:2, linoleic acid (LA)
rs862377	11	61596633	61829161	alias rsid	18:2, linoleic acid (LA)
rs1535	11	61597972	61830500	proxy	Alpha-linolenic acid (18:3n3); cis/trans fatty acids (18:2); docosapentaenoic acid (22:5n3); docosapentaenoic acid (22:5n6)
rs61897793	11	61599347	61831875	proxy	Dihomo-linolenate (20:3n3 or n6)
rs174574	11	61600342	61832870	proxy	cis/trans fatty acids (18:2); eicosapentaenoic acid (20:5n3)
rs72920193	11	61602572	61835100	lead variant	Other polyunsaturated fatty acids than 18:2
rs2727270	11	61603237	61835765	proxy	cis/trans fatty acids (18:2); Linoleic acid (18:2n6)
rs2727271	11	61603358	61835886	lead variant	X-12990--docosapentaenoic acid (n6-DPA)
rs174576	11	61603510	61836038	lead variant	cis/trans fatty acids (18:2); Linoleic acid (18:2n6)
rs2524299	11	61604782	61837310	proxy	cis/trans fatty acids (18:2)
rs174577	11	61604814	61837342	lead variant	Plasma omega-6 polyunsaturated fatty acid levels (arachidonic acid); cis/trans fatty acids (18:2)
rs577099	11	61604814	61837342	alias rsid	Plasma omega-6 polyunsaturated fatty acid levels (arachidonic acid); cis/trans fatty acids (18:2)
rs2072113	11	61604967	61837495	proxy	X-12990--docosapentaenoic acid (n6-DPA); cis/trans fatty acids (18:2); cis/trans fatty acids (18:2); cis/trans fatty acids (18:2); Linoleic acid (18:2n6)
rs2072114	11	61605215	61837743	proxy	cis/trans fatty acids (18:2)
rs174578	11	61605499	61838027	lead variant	Plasma omega-6 polyunsaturated fatty acid levels (linoleic acid); cis/trans fatty acids (18:2)
rs57144738	11	61605499	61838027	alias rsid	Plasma omega-6 polyunsaturated fatty acid levels (linoleic acid); cis/trans fatty acids (18:2)
rs693121	11	61605499	61838027	alias rsid	Plasma omega-6 polyunsaturated fatty acid levels (linoleic acid); cis/trans fatty acids (18:2)
rs174579	11	61605613	61838141	lead variant
rs174580	11	61606642	61839170	proxy	palmitoleic acid (16:1n7); Palmitoleic acid (16:1n-7) levels; Oleic acid (18:1n-9) levels; Stearic acid (18:0) plasma levels; Oleic acid (18:1n9); Arachidonic acid (20:4n6); Alpha-linolenic acid (18:3n3); cis/trans fatty acids (18:2); docosapentaenoic acid (22:5n3); docosapentaenoic acid (22:5n6); Palmitoleic acid (16:1n7); Stearic acid (18:0); Vaccenic acid (18:1n-7) levels; Plasma omega-6 polyu…
rs174581	11	61606683	61839211	proxy	palmitoleic acid (16:1n7); Palmitoleic acid (16:1n-7) levels; Oleic acid (18:1n-9) levels; Stearic acid (18:0) plasma levels; Oleic acid (18:1n9); Arachidonic acid (20:4n6); Alpha-linolenic acid (18:3n3); cis/trans fatty acids (18:2); docosapentaenoic acid (22:5n3); docosapentaenoic acid (22:5n6); Palmitoleic acid (16:1n7); Stearic acid (18:0); Vaccenic acid (18:1n-7) levels; Plasma omega-6 polyu…
rs174583	11	61609750	61842278	proxy	cis/trans fatty acids (18:2)
rs174584	11	61610750	61843278	proxy	palmitoleic acid (16:1n7); Palmitoleic acid (16:1n-7) levels; Oleic acid (18:1n-9) levels; Stearic acid (18:0) plasma levels; Oleic acid (18:1n9); Arachidonic acid (20:4n6); Alpha-linolenic acid (18:3n3); cis/trans fatty acids (18:2); docosapentaenoic acid (22:5n3); docosapentaenoic acid (22:5n6); Palmitoleic acid (16:1n7); Stearic acid (18:0); Vaccenic acid (18:1n-7) levels; Plasma omega-6 polyu…
rs5792239	11	61614426	61846955	proxy	palmitoleic acid (16:1n7); Palmitoleic acid (16:1n-7) levels; Oleic acid (18:1n-9) levels; Stearic acid (18:0) plasma levels; Oleic acid (18:1n9); Arachidonic acid (20:4n6); Alpha-linolenic acid (18:3n3); cis/trans fatty acids (18:2); docosapentaenoic acid (22:5n3); docosapentaenoic acid (22:5n6); Palmitoleic acid (16:1n7); Stearic acid (18:0); Plasma omega-3 polyunsaturated fatty acid levels (al…
rs174592	11	61618608	61851136	proxy	palmitoleic acid (16:1n7); Palmitoleic acid (16:1n-7) levels; Oleic acid (18:1n-9) levels; Stearic acid (18:0) plasma levels; Oleic acid (18:1n9); Arachidonic acid (20:4n6); Alpha-linolenic acid (18:3n3); cis/trans fatty acids (18:2); docosapentaenoic acid (22:5n3); docosapentaenoic acid (22:5n6); Palmitoleic acid (16:1n7); Stearic acid (18:0); Plasma omega-3 polyunsaturated fatty acid levels (al…
rs174594	11	61619829	61852357	proxy	palmitoleic acid (16:1n7); Palmitoleic acid (16:1n-7) levels; Oleic acid (18:1n-9) levels; Stearic acid (18:0) plasma levels; Oleic acid (18:1n9); Arachidonic acid (20:4n6); Alpha-linolenic acid (18:3n3); cis/trans fatty acids (18:2); docosapentaenoic acid (22:5n3); docosapentaenoic acid (22:5n6); Palmitoleic acid (16:1n7); Stearic acid (18:0); Plasma omega-3 polyunsaturated fatty acid levels (al…
rs143352979	11	61620628	61853157	proxy	Stearidonate (18:4n3); Gondoic acid (20:1n-9) levels; cis/trans fatty acids (18:2); dihomo-gamma-linoleneic acid (20:3n6); stearidonate (18:4n3); cis/trans fatty acids (18:2)
rs174598	11	61621194	61853722	proxy	Eicosapentaenoic acid (20:5n3); Docosapentaenoate (n3 DPA, 22:5n3); Plasma omega-6 polyunsaturated fatty acid levels (linoleic acid)
rs174599	11	61621556	61854084	proxy	palmitoleic acid (16:1n7); Palmitoleic acid (16:1n-7) levels; Oleic acid (18:1n-9) levels; Stearic acid (18:0) plasma levels; Oleic acid (18:1n9); Arachidonic acid (20:4n6); Alpha-linolenic acid (18:3n3); cis/trans fatty acids (18:2); docosapentaenoic acid (22:5n3); docosapentaenoic acid (22:5n6); Palmitoleic acid (16:1n7); Stearic acid (18:0); Plasma omega-3 polyunsaturated fatty acid levels (al…
rs174600	11	61622227	61854755	proxy	Eicosapentaenoic acid (20:5n3); Docosapentaenoate (n3 DPA, 22:5n3); Gamma-linolenic acid (18:3n6)
rs174601	11	61623140	61855668	lead variant	Stearidonate (18:4n3); Gondoic acid (20:1n-9) levels; cis/trans fatty acids (18:2); dihomo-gamma-linoleneic acid (20:3n6); stearidonate (18:4n3)
rs12798058	11	61623140	61855668	alias rsid	Stearidonate (18:4n3); Gondoic acid (20:1n-9) levels; cis/trans fatty acids (18:2); dihomo-gamma-linoleneic acid (20:3n6); stearidonate (18:4n3)
rs3781977	11	61623140	61855668	alias rsid	Stearidonate (18:4n3); Gondoic acid (20:1n-9) levels; cis/trans fatty acids (18:2); dihomo-gamma-linoleneic acid (20:3n6); stearidonate (18:4n3)
rs60343714	11	61623140	61855668	alias rsid	Stearidonate (18:4n3); Gondoic acid (20:1n-9) levels; cis/trans fatty acids (18:2); dihomo-gamma-linoleneic acid (20:3n6); stearidonate (18:4n3)
rs97384	11	61624181	61856709	proxy	palmitoleic acid (16:1n7); Palmitoleic acid (16:1n-7) levels; Oleic acid (18:1n-9) levels; Stearic acid (18:0) plasma levels; Oleic acid (18:1n9); Arachidonic acid (20:4n6); Alpha-linolenic acid (18:3n3); cis/trans fatty acids (18:2); docosapentaenoic acid (22:5n3); docosapentaenoic acid (22:5n6); Palmitoleic acid (16:1n7); Stearic acid (18:0); Plasma omega-6 polyunsaturated fatty acid levels (ar…
rs562172	11	61626167	61858695	proxy	Arachidonic acid (20:4n6)
rs500850	11	61628290	61860818	proxy	Arachidonic acid (20:4n6)
rs520298	11	61631282	61863810	proxy	Arachidonic acid (20:4n6)
rs639394	11	61631331	61863859	proxy	Arachidonic acid (20:4n6)
rs518511	11	61631454	61863982	proxy	Arachidonic acid (20:4n6)
rs3741	11	61631614	61864142	proxy	Linoleic acid (18:2n6); Arachidonic acid (20:4n6); 22:6, docosahexaenoic acid; Omega-3 fatty acids; Ratio of bisallylic groups to total fatty acids; Other polyunsaturated fatty acids than 18:2; Arachidonic acid (20:4n6); Total fatty acids; Other polyunsaturated fatty acids than 18:2; Omega-6 fatty acids; Arachidonic acid (20:4n6); Gamma-linolenic acid (18:3n6); Gamma-linolenic acid (18:3n6); Rati…
rs482548	11	61633182	61865710	proxy	Arachidonic acid (20:4n6)
rs146311197	11	61637710	61870239	proxy	Arachidonic acid (20:4n6)
rs472031	11	61638420	61870948	lead variant	Arachidonic acid (20:4n6)
rs508768	11	61639335	61871863	proxy	Arachidonic acid (20:4n6)
rs546747	11	61640009	61872537	proxy	Arachidonic acid (20:4n6)
rs75306442	11	61641396	61873924	lead variant	Average number of methylene groups in a fatty acid chain; Average number of double bonds in a fatty acid chain; Ratio of bisallylic groups to total fatty acids
rs6591668	11	61661113	61893641	lead variant	Other polyunsaturated fatty acids than 18:2
rs61680645	11	61661113	61893641	alias rsid	Other polyunsaturated fatty acids than 18:2
rs7113281	11	61662780	61895308	proxy	Other polyunsaturated fatty acids than 18:2
rs13966	11	61664992	61897520	lead variant	Dihomo-gamma-linolenic acid (20:3n6)
rs540613	11	61680870	61913398	lead variant	Dihomo-gamma-linolenic acid (20:3n6)
rs1534843	11	61713495	61946023	proxy	Average number of double bonds in a fatty acid chain; Other polyunsaturated fatty acids than 18:2; Average number of methylene groups in a fatty acid chain; Ratio of bisallylic groups to total fatty acids
rs76675711	11	61720537	61953065	lead variant	Average number of double bonds in a fatty acid chain; Other polyunsaturated fatty acids than 18:2; Average number of methylene groups in a fatty acid chain; Ratio of bisallylic groups to total fatty acids
rs909268	11	61723703	61956231	proxy	Arachidonic acid (20:4n6)
rs760306	11	61724292	61956820	lead variant	Arachidonic acid (20:4n6)
rs58347012	11	61724292	61956820	alias rsid	Arachidonic acid (20:4n6)
rs2073588	11	61736411	61968939	proxy	Other polyunsaturated fatty acids than 18:2
rs113017397	11	61738222	61970750	lead variant	Other polyunsaturated fatty acids than 18:2
rs12575518	11	61748066	61980594	proxy	Other polyunsaturated fatty acids than 18:2
rs113455597	11	61749444	61981972	proxy	Other polyunsaturated fatty acids than 18:2
rs10160516	11	61749778	61982306	proxy	Other polyunsaturated fatty acids than 18:2
rs59432293	11	61753126	61985654	proxy	Other polyunsaturated fatty acids than 18:2
rs143074043	11	61754600	61987129	proxy	Other polyunsaturated fatty acids than 18:2
rs56922452	11	61755657	61988185	proxy	Other polyunsaturated fatty acids than 18:2
rs57045541	11	61755898	61988426	proxy	Other polyunsaturated fatty acids than 18:2
rs58251541	11	61756256	61988784	proxy	Other polyunsaturated fatty acids than 18:2
rs73493271	11	61756406	61988934	proxy	Other polyunsaturated fatty acids than 18:2
rs60634993	11	61756500	61989028	proxy	Other polyunsaturated fatty acids than 18:2
rs58891643	11	61756677	61989205	proxy	Other polyunsaturated fatty acids than 18:2
rs7128714	11	61756789	61989317	proxy	Other polyunsaturated fatty acids than 18:2
rs7109035	11	61756876	61989404	proxy	Other polyunsaturated fatty acids than 18:2
rs7925778	11	61757986	61990514	proxy	Other polyunsaturated fatty acids than 18:2
rs7935523	11	61758008	61990536	proxy	Other polyunsaturated fatty acids than 18:2
rs7926007	11	61758135	61990663	proxy	Other polyunsaturated fatty acids than 18:2
rs7937027	11	61758489	61991017	proxy	Other polyunsaturated fatty acids than 18:2
rs7937233	11	61758642	61991170	proxy	Other polyunsaturated fatty acids than 18:2
rs7937242	11	61758653	61991181	proxy	Other polyunsaturated fatty acids than 18:2
rs58243311	11	61758884	61991413	proxy	Other polyunsaturated fatty acids than 18:2
rs7115285	11	61759293	61991821	proxy	Other polyunsaturated fatty acids than 18:2
rs7115826	11	61759714	61992242	proxy	Other polyunsaturated fatty acids than 18:2
rs7115654	11	61759739	61992267	proxy	Other polyunsaturated fatty acids than 18:2
rs112001844	11	61760119	61992647	proxy	Other polyunsaturated fatty acids than 18:2
rs7112821	11	61762779	61995307	proxy	Other polyunsaturated fatty acids than 18:2
rs7112078	11	61762914	61995442	proxy	Other polyunsaturated fatty acids than 18:2
rs147299260	11	61765358	61997886	proxy	Other polyunsaturated fatty acids than 18:2
rs12417294	11	61771846	62004374	proxy	Other polyunsaturated fatty acids than 18:2
rs11230889	11	61823386	62055914	proxy	Ratio of bisallylic groups to total fatty acids; Average number of methylene groups in a fatty acid chain
rs12226389	11	61823630	62056158	lead variant	Ratio of bisallylic groups to total fatty acids; Average number of methylene groups in a fatty acid chain
rs12224554	11	61823723	62056251	proxy	Ratio of bisallylic groups to total fatty acids; Average number of methylene groups in a fatty acid chain
rs2015950	11	61825530	62058058	proxy	Ratio of bisallylic groups to total fatty acids; Average number of methylene groups in a fatty acid chain
rs58451960	11	61827072	62059600	proxy	Ratio of bisallylic groups to total fatty acids; Average number of methylene groups in a fatty acid chain
rs112374025	11	61846289	62078817	lead variant	Average number of double bonds in a fatty acid chain; Ratio of bisallylic groups to total fatty acids
rs71309127	11	61901855	62134384	proxy	Average number of double bonds in a fatty acid chain; Linoleic acid (18:2n6); Ratio of bis-allylic bonds to total fatty acids in lipids
rs4963466	11	61902126	62134654	lead variant	Linoleic acid (18:2n6)
rs59892026	11	61902126	62134654	alias rsid	Linoleic acid (18:2n6)
rs7394791	11	61902126	62134654	alias rsid	Linoleic acid (18:2n6)
rs12798596	11	61903406	62135934	proxy	Average number of double bonds in a fatty acid chain; Linoleic acid (18:2n6); Ratio of bis-allylic bonds to total fatty acids in lipids
rs12798783	11	61903464	62135992	proxy	Ratio of bis-allylic bonds to total fatty acids in lipids
rs3781974	11	61906864	62139392	lead variant	Average number of double bonds in a fatty acid chain
rs59840427	11	61906864	62139392	alias rsid	Average number of double bonds in a fatty acid chain
rs60579330	11	61917948	62150476	proxy	Arachidonic acid (20:4n6)
rs11230933	11	61918746	62151274	proxy	Arachidonic acid (20:4n6)
rs11230934	11	61918917	62151445	proxy	Arachidonic acid (20:4n6)
rs1675080	11	61926661	62159189	proxy	Arachidonic acid (20:4n6)
rs1675081	11	61928742	62161270	proxy	Arachidonic acid (20:4n6)
rs148911503	11	61928996	NA	proxy	Arachidonic acid (20:4n6)
rs4963470	11	61929155	62161683	proxy	Arachidonic acid (20:4n6)
rs2903922	11	61929298	62161826	lead variant	Arachidonic acid (20:4n6)
rs112282282	11	61929298	62161826	alias rsid	Arachidonic acid (20:4n6)
rs17437960	11	61929298	62161826	alias rsid	Arachidonic acid (20:4n6)
rs4963287	11	61929298	62161826	alias rsid	Arachidonic acid (20:4n6)
rs61109231	11	61929298	62161826	alias rsid	Arachidonic acid (20:4n6)
rs79093594	11	61929298	62161826	alias rsid	Arachidonic acid (20:4n6)
rs4963288	11	61929468	62161996	proxy	Arachidonic acid (20:4n6)
rs1675082	11	61930300	62162828	proxy	Arachidonic acid (20:4n6)
rs11230941	11	61930797	62163325	proxy	Arachidonic acid (20:4n6)
rs1675085	11	61931516	62164044	proxy	Arachidonic acid (20:4n6)
rs1792915	11	61931665	62164193	proxy	Arachidonic acid (20:4n6)
rs1460027	11	61931935	62164463	proxy	Arachidonic acid (20:4n6)
rs10706898	11	61932058	62164587	proxy	Arachidonic acid (20:4n6)
rs143598460	11	61938138	62170667	proxy	Arachidonic acid (20:4n6)
rs148777566	11	61938414	62170943	proxy	Arachidonic acid (20:4n6)
rs12416816	11	61938729	62171257	proxy	Arachidonic acid (20:4n6)
rs10897221	11	61939119	62171647	proxy	Arachidonic acid (20:4n6)
rs11230946	11	61939527	62172055	proxy	Arachidonic acid (20:4n6)
rs12222181	11	61940176	62172704	proxy	Arachidonic acid (20:4n6)
rs34931736	11	61946203	62178731	proxy	Arachidonic acid (20:4n6)
rs34147856	11	61946329	62178857	proxy	Arachidonic acid (20:4n6)
rs34382451	11	61946602	62179132	proxy	Arachidonic acid (20:4n6)
rs4963474	11	61952029	62184557	proxy	Arachidonic acid (20:4n6)
rs1675102	11	61954009	62186537	proxy	Arachidonic acid (20:4n6)
rs111980715	11	62055425	62287953	proxy	Average number of double bonds in a fatty acid chain; Ratio of bisallylic groups to total fatty acids; Polyunsaturated fatty acids other than 18:2
rs112686551	11	62091424	62323952	proxy	Polyunsaturated fatty acids other than 18:2
rs144771444	11	62104809	62337337	proxy	Average number of double bonds in a fatty acid chain; Ratio of bisallylic groups to total fatty acids; Polyunsaturated fatty acids other than 18:2
rs17145876	11	62195359	62427887	lead variant	Ratio of bisallylic groups to total fatty acids
rs7936002	11	62219029	62451557	lead variant	Other polyunsaturated fatty acids than 18:2
rs59164358	11	62219029	62451557	alias rsid	Other polyunsaturated fatty acids than 18:2
rs11307986	11	62220791	62453320	proxy	Other polyunsaturated fatty acids than 18:2
rs4382917	11	62221476	62454004	proxy	Other polyunsaturated fatty acids than 18:2
rs2958540	11	62225120	62457648	lead variant	Ratio of bisallylic groups to total fatty acids; Average number of double bonds in a fatty acid chain
rs12421620	11	66276576	66509105	lead variant	Other polyunsaturated fatty acids than 18:2
rs386524152	11	66276576	66509105	alias rsid	Other polyunsaturated fatty acids than 18:2
rs56529436	11	66276576	66509105	alias rsid	Other polyunsaturated fatty acids than 18:2
rs59164997	11	66276576	66509105	alias rsid	Other polyunsaturated fatty acids than 18:2
rs2429461	11	67233387	67465916	lead variant	Other polyunsaturated fatty acids than 18:2
rs60945176	11	67233387	67465916	alias rsid	Other polyunsaturated fatty acids than 18:2
rs4620726	11	67403833	67636362	proxy	Total fatty acids; Polyunsaturated fatty acids other than 18:2
rs12422055	11	67404181	67636710	proxy	Polyunsaturated fatty acids other than 18:2
rs11820792	11	67405967	67638496	lead variant	Total fatty acids
rs1993839	11	67406829	67639358	proxy	Total fatty acids; Polyunsaturated fatty acids other than 18:2
rs2509713	11	67408791	67641320	proxy	Total fatty acids; Polyunsaturated fatty acids other than 18:2
rs11236507	11	75444605	75733560	proxy	Other polyunsaturated fatty acids than 18:2
rs72995678	11	75445180	75734135	proxy	Other polyunsaturated fatty acids than 18:2
rs11236508	11	75445300	75734255	proxy	Other polyunsaturated fatty acids than 18:2
rs10899105	11	75447117	75736072	proxy	Other polyunsaturated fatty acids than 18:2
rs11236509	11	75447182	75736137	proxy	Other polyunsaturated fatty acids than 18:2
rs11236511	11	75448759	75737714	proxy	Other polyunsaturated fatty acids than 18:2
rs36016715	11	75449644	75738599	lead variant	Other polyunsaturated fatty acids than 18:2
rs11235247	11	87349407	87638515	lead variant
rs593860	11	97895628	98024900	lead variant
rs11216040	11	116488539	116617822	proxy	Description of average fatty acid chain length, not actual carbon number
rs12365864	11	116489036	116618319	lead variant	Description of average fatty acid chain length, not actual carbon number
rs12365322	11	116490970	116620253	proxy	Description of average fatty acid chain length, not actual carbon number
rs61904858	11	116492107	116621390	proxy	Description of average fatty acid chain length, not actual carbon number
rs11216046	11	116492701	116621984	proxy	Description of average fatty acid chain length, not actual carbon number
rs66505542	11	116623213	116752498	proxy	18:2, linoleic acid (LA); Mono-unsaturated fatty acids; Omega-7, omega-9 and saturated fatty acids
rs964184	11	116648917	116778201	lead variant	18:2, linoleic acid (LA); Mono-unsaturated fatty acids; Omega-7, omega-9 and saturated fatty acids
rs12800211	11	116648917	116778201	alias rsid	18:2, linoleic acid (LA); Mono-unsaturated fatty acids; Omega-7, omega-9 and saturated fatty acids
rs17120026	11	116648917	116778201	alias rsid	18:2, linoleic acid (LA); Mono-unsaturated fatty acids; Omega-7, omega-9 and saturated fatty acids
rs11604424	11	116651115	116780399	lead variant	22:6, docosahexaenoic acid; Omega-3 fatty acids
rs12789732	11	116651115	116780399	alias rsid	22:6, docosahexaenoic acid; Omega-3 fatty acids
rs386493014	11	116651115	116780399	alias rsid	22:6, docosahexaenoic acid; Omega-3 fatty acids
rs3741298	11	116657561	116786845	lead variant	Total fatty acids; Other polyunsaturated fatty acids than 18:2; Omega-6 fatty acids
rs56486005	11	116657561	116786845	alias rsid	Total fatty acids; Other polyunsaturated fatty acids than 18:2; Omega-6 fatty acids
rs2075291	11	116661392	116790676	lead variant	Plasma omega-6 polyunsaturated fatty acid levels (dihomo-gamma-linolenic acid)
rs17120035	11	116663851	116793135	proxy	18:2, linoleic acid (LA)
rs7103224	11	116663966	116793250	proxy	18:2, linoleic acid (LA)
rs9804646	11	116665079	116794363	lead variant	18:2, linoleic acid (LA)
rs57579703	11	116665079	116794363	alias rsid	18:2, linoleic acid (LA)
rs35606865	11	116668843	116798127	proxy	18:2, linoleic acid (LA)
rs11216137	11	116669828	116799112	proxy	18:2, linoleic acid (LA)
rs11600380	11	116670182	116799466	proxy	18:2, linoleic acid (LA)
rs12294065	11	116671540	116800824	proxy	18:2, linoleic acid (LA)
rs1148114	11	123498735	123628027	lead variant	Delta-6 desaturase activity; Plasma omega-6 polyunsaturated fatty acid levels (dihomo-gamma-linolenic acid)
rs12806663	11	NA	62233942	lead variant	Plasma omega-6 polyunsaturated fatty acid levels (gamma-linolenic acid); Other polyunsaturated fatty acids than 18:2
rs116860261	11	NA	62233942	alias rsid	Plasma omega-6 polyunsaturated fatty acid levels (gamma-linolenic acid); Other polyunsaturated fatty acids than 18:2
rs58670587	11	NA	62233942	alias rsid	Plasma omega-6 polyunsaturated fatty acid levels (gamma-linolenic acid); Other polyunsaturated fatty acids than 18:2
rs16933011	12	7073805	6964642	proxy	Oleic acid (18:1n-9) levels; Oleic acid (18:1n9)
rs75406264	12	7075213	6966050	proxy	Linoleic acid (18:2n6)
rs2110073	12	7075882	6966719	lead variant	Oleic acid (18:1n9)
rs57075142	12	7075882	6966719	alias rsid	Oleic acid (18:1n9)
rs58572923	12	7075882	6966719	alias rsid	Oleic acid (18:1n9)
ss1388028509	12	7075882	6966719	alias rsid	Oleic acid (18:1n9)
rs73264607	12	7079563	6970400	proxy	Linoleic acid (18:2n6)
rs2041601	12	7080582	6971420	proxy	Oleic acid (18:1n-9) levels
rs7956786	12	7081378	6972216	proxy	Linoleic acid (18:2n6)
rs58788584	12	7081439	6972277	proxy	Linoleic acid (18:2n6)
rs73264610	12	7083132	6973970	proxy	Linoleic acid (18:2n6)
rs12579775	12	7085171	6976009	lead variant	Oleic acid (18:1n-9) levels
rs57222267	12	7085171	6976009	alias rsid	Oleic acid (18:1n-9) levels
ss1388028773	12	7085171	6976009	alias rsid	Oleic acid (18:1n-9) levels
rs56157656	12	7087711	6978549	proxy	Oleic acid (18:1n-9) levels
rs61170325	12	7089613	6980451	proxy	Oleic acid (18:1n-9) levels; Oleic acid (18:1n9)
rs141731841	12	7090096	6980935	proxy	Linoleic acid (18:2n6)
rs1984564	12	7090193	6981031	proxy	Oleic acid (18:1n-9) levels; Oleic acid (18:1n9)
rs3764031	12	7091918	6982757	proxy	Oleic acid (18:1n-9) levels; Oleic acid (18:1n9)
rs7977677	12	7094334	6985173	proxy	Linoleic acid (18:2n6)
rs7297026	12	7100082	6991990	proxy	Linoleic acid (18:2n6)
rs57438850	12	7100540	6992448	proxy	Oleic acid (18:1n-9) levels; Oleic acid (18:1n9)
rs12580543	12	7100973	6992881	lead variant	Linoleic acid (18:2n6)
rs201056104	12	7100973	6992881	alias rsid	Linoleic acid (18:2n6)
rs58859871	12	7100973	6992881	alias rsid	Linoleic acid (18:2n6)
rs75295758	12	7100973	6992881	alias rsid	Linoleic acid (18:2n6)
ss1388029156	12	7100973	6992881	alias rsid	Linoleic acid (18:2n6)
rs60834108	12	7102216	6994124	proxy	Linoleic acid (18:2n6)
rs200516927	12	7102766	6994675	proxy	Linoleic acid (18:2n6)
rs146656674	12	7104234	6996143	proxy	Linoleic acid (18:2n6)
rs370183244	12	7105102	6997020	proxy	Oleic acid (18:1n-9) levels; Oleic acid (18:1n9)
rs16933023	12	7107348	6999256	proxy	Oleic acid (18:1n-9) levels
rs4394918	12	7110335	7003030	proxy	Linoleic acid (18:2n6)
rs7952839	12	7110571	7003266	proxy	Oleic acid (18:1n-9) levels; Oleic acid (18:1n9)
rs61433395	12	7111088	7003783	proxy	Linoleic acid (18:2n6)
rs58740942	12	7111116	7003811	proxy	Linoleic acid (18:2n6)
rs57301478	12	7111184	7003879	proxy	Oleic acid (18:1n-9) levels; Oleic acid (18:1n9)
rs73264656	12	7112272	7004967	proxy	Linoleic acid (18:2n6)
rs73264658	12	7112453	7005148	proxy	Linoleic acid (18:2n6)
rs60015123	12	7112902	7005597	proxy	Oleic acid (18:1n-9) levels; Oleic acid (18:1n9)
rs73264659	12	7113976	7006671	proxy	Oleic acid (18:1n-9) levels; Oleic acid (18:1n9)
rs34962575	12	7114074	7006769	proxy	Oleic acid (18:1n-9) levels; Oleic acid (18:1n9)
rs16928105	12	7114196	7006891	proxy	Linoleic acid (18:2n6)
rs111676401	12	7114409	7007104	proxy	Linoleic acid (18:2n6)
rs148384981	12	7114673	7007369	proxy	Linoleic acid (18:2n6)
rs73264665	12	7118319	7011014	proxy	Linoleic acid (18:2n6)
rs12578175	12	7118357	7011052	proxy	Oleic acid (18:1n-9) levels; Oleic acid (18:1n9)
rs73264668	12	7120817	7013513	proxy	Linoleic acid (18:2n6)
rs7311050	12	7120836	7013532	proxy	Oleic acid (18:1n-9) levels; Oleic acid (18:1n9)
rs58845597	12	7120942	7013638	proxy	Oleic acid (18:1n-9) levels; Oleic acid (18:1n9)
rs12579960	12	7124347	7017043	proxy	Oleic acid (18:1n-9) levels; Oleic acid (18:1n9)
rs12580233	12	7124522	7017218	proxy	Oleic acid (18:1n-9) levels; Oleic acid (18:1n9)
rs79159347	12	7127162	7019858	proxy	Linoleic acid (18:2n6)
rs112359004	12	7128955	7021651	proxy	Linoleic acid (18:2n6)
rs7296933	12	7130119	7022815	proxy	Oleic acid (18:1n-9) levels; Oleic acid (18:1n9)
rs55645776	12	7130665	7023361	proxy	Oleic acid (18:1n-9) levels; Oleic acid (18:1n9)
rs73264674	12	7131014	7023710	proxy	Oleic acid (18:1n-9) levels; Oleic acid (18:1n9)
rs73264677	12	7131213	7023909	proxy	Linoleic acid (18:2n6)
rs73264678	12	7131259	7023955	proxy	Oleic acid (18:1n-9) levels; Oleic acid (18:1n9)
rs73264679	12	7131733	7024429	proxy	Oleic acid (18:1n-9) levels
rs113094203	12	7132336	7025032	proxy	Oleic acid (18:1n-9) levels
rs113575638	12	7132919	7025615	proxy	Linoleic acid (18:2n6)
rs112198768	12	7133041	7025737	proxy	Linoleic acid (18:2n6)
rs73264680	12	7134412	7027108	proxy	Oleic acid (18:1n-9) levels; Oleic acid (18:1n9)
rs111754404	12	7135551	7028247	proxy	Oleic acid (18:1n-9) levels; Oleic acid (18:1n9)
rs73264683	12	7136311	7029007	proxy	Oleic acid (18:1n-9) levels; Oleic acid (18:1n9)
rs111396536	12	7137325	7030021	proxy	Oleic acid (18:1n-9) levels; Oleic acid (18:1n9)
rs73264687	12	7138314	7031010	proxy	Oleic acid (18:1n-9) levels; Oleic acid (18:1n9)
rs58404968	12	7138901	7031597	proxy	Oleic acid (18:1n-9) levels; Oleic acid (18:1n9)
rs58192977	12	7138909	7031605	proxy	Oleic acid (18:1n-9) levels; Oleic acid (18:1n9)
rs58245990	12	7139628	7032324	proxy	Oleic acid (18:1n-9) levels; Oleic acid (18:1n9)
rs73264692	12	7141382	7034078	proxy	Linoleic acid (18:2n6)
rs73264695	12	7141968	7034664	proxy	Oleic acid (18:1n-9) levels; Oleic acid (18:1n9)
rs73264696	12	7142367	7035063	proxy	Linoleic acid (18:2n6)
rs73264697	12	7142761	7035457	proxy	Oleic acid (18:1n-9) levels; Oleic acid (18:1n9)
rs55665216	12	7143389	7036085	proxy	Oleic acid (18:1n-9) levels; Oleic acid (18:1n9)
rs12579776	12	7145347	7038043	proxy	Oleic acid (18:1n-9) levels; Oleic acid (18:1n9)
rs117633233	12	7145709	7038405	proxy	Linoleic acid (18:2n6)
rs12582990	12	7145853	7038549	proxy	Oleic acid (18:1n-9) levels; Oleic acid (18:1n9)
rs57963918	12	7146064	7038760	proxy	Oleic acid (18:1n-9) levels; Oleic acid (18:1n9)
rs111704905	12	7147306	7040002	proxy	Oleic acid (18:1n-9) levels; Oleic acid (18:1n9)
rs73266713	12	7148943	7041639	proxy	Linoleic acid (18:2n6)
rs149336203	12	7152309	7045005	proxy	Linoleic acid (18:2n6)
rs73266722	12	7153005	7045701	proxy	Linoleic acid (18:2n6)
rs10841528	12	20597486	20444552	lead variant
rs11047395	12	24513701	24360767	lead variant	Plasma omega-3 polyunsaturated fatty acid levels (docosahexaenoic acid)
rs3229	12	42475888	42082086	lead variant	Plasma omega-6 polyunsaturated fatty acid levels (linoleic acid)
rs7312933	12	42503467	42109665	lead variant	Plasma omega-6 polyunsaturated fatty acid levels (linoleic acid)
rs10785571	12	45726615	45332832	lead variant	Plasma omega-6 polyunsaturated fatty acid levels (dihomo-gamma-linolenic acid)
rs2277324	12	58013175	57619392	lead variant	docosahexaenoic acid (22:6n3)
rs59369399	12	58013175	57619392	alias rsid	docosahexaenoic acid (22:6n3)
rs4842353	12	79068090	78674310	lead variant	cis-trans-18:2
rs11111128	12	79106537	78712757	proxy	cis-trans-18:2
rs61927916	12	79143504	78749724	proxy	cis-trans-18:2
rs61927952	12	79216327	78822547	proxy	cis-trans-18:2
rs12828102	12	91310019	90916242	lead variant	Plasma omega-3 polyunsaturated fatty acid levels (alphalinolenic acid)
rs1882496	12	104900584	104506806	lead variant	Plasma omega-6 polyunsaturated fatty acid levels (arachidonic acid)
rs1795851	12	104925884	104532106	lead variant	Plasma omega-6 polyunsaturated fatty acid levels (arachidonic acid)
rs265603	12	130135990	129651445	lead variant
rs11842653	13	26239037	25718219	proxy	palmitic acid
rs17623757	13	26239818	25664899	proxy	palmitic acid
rs57341105	13	26240114	25665976	proxy	palmitic acid
rs147841253	13	26240506	25707916	proxy	palmitic acid
rs141445792	13	26240508	25719670	proxy	palmitic acid
rs74372956	13	26240971	25711802	proxy	palmitic acid
rs75874153	13	26241265	25667127	proxy	palmitic acid
rs77527219	13	26241391	25667253	proxy	palmitic acid
rs59417366	13	26241432	25667294	proxy	palmitic acid
rs80112102	13	26241932	25667794	proxy	palmitic acid
rs7328462	13	26242017	25672473	proxy	palmitic acid
rs78506365	13	26242224	25668086	proxy	palmitic acid
rs7335338	13	26242505	25668367	lead variant	palmitic acid
rs58590231	13	26242505	25668367	alias rsid	palmitic acid
rs9319231	13	26242505	25668367	alias rsid	palmitic acid
rs56978167	13	26243029	25712365	proxy	palmitic acid
rs58895640	13	26243144	25719595	proxy	palmitic acid
rs60562281	13	26243327	25669189	proxy	palmitic acid
rs76284784	13	26243784	25669646	proxy	palmitic acid
rs7335489	13	26243885	25669747	proxy	palmitic acid
rs72474273	13	26243930	25670055	proxy	palmitic acid
rs7318836	13	26244193	25667879	proxy	palmitic acid
rs76940966	13	26244904	25680072	proxy	palmitic acid
rs17082627	13	26244944	25670806	proxy	palmitic acid
rs75925603	13	26245149	25671011	proxy	palmitic acid
rs61226721	13	26245228	25671090	proxy	palmitic acid
rs9581412	13	26245442	25671304	proxy	palmitic acid
rs9581415	13	26245665	25671527	proxy	palmitic acid
rs57063460	13	26245761	25671623	proxy	palmitic acid
rs143832859	13	26245963	25671825	proxy	palmitic acid
rs77705478	13	26246282	25718991	proxy	palmitic acid
rs142750744	13	26246321	25672184	proxy	palmitic acid
rs139136303	13	26246610	25665000	proxy	palmitic acid
rs17685701	13	26246661	25672523	proxy	palmitic acid
rs11843468	13	26247268	25673130	proxy	palmitic acid
rs11839132	13	26247399	25673261	proxy	palmitic acid
rs17685714	13	26248524	25674386	proxy	palmitic acid
rs17082631	13	26249774	25675636	proxy	palmitic acid
rs145081864	13	26249971	25675834	proxy	palmitic acid
rs17082634	13	26249991	25675853	proxy	palmitic acid
rs372303596	13	26251626	NA	proxy	palmitic acid
rs17082642	13	26252140	25725041	proxy	palmitic acid
rs17082646	13	26252329	25678191	proxy	palmitic acid
rs76478428	13	26252433	25678295	proxy	palmitic acid
rs80212504	13	26252558	25678420	proxy	palmitic acid
rs17082648	13	26252590	25678452	proxy	palmitic acid
rs9578900	13	26252999	25666833	proxy	palmitic acid
rs17082650	13	26253423	25679285	proxy	palmitic acid
rs143489428	13	26254013	25679876	proxy	palmitic acid
rs10492430	13	26254210	25669006	proxy	palmitic acid
rs11324437	13	26258892	25716716	proxy	palmitic acid
rs10492429	13	26264247	25690109	proxy	palmitic acid
rs78876600	13	26272552	25698414	proxy	palmitic acid
rs74637438	13	26282044	25707906	proxy	palmitic acid
rs3132336	13	26283208	25709070	proxy	palmitic acid
rs3117849	13	26299179	25677489	proxy	palmitic acid
rs3117847	13	26300446	25678861	proxy	palmitic acid
rs3132366	13	26302144	25728006	proxy	palmitic acid
rs71431373	13	46041497	45467362	proxy	capric acid
rs71431375	13	46042206	45468071	proxy	capric acid
rs35391963	13	46042998	45468863	proxy	capric acid
rs12585422	13	46045087	45470952	proxy	capric acid
rs12857782	13	46045381	45471246	proxy	capric acid
rs35758841	13	46047161	45473026	proxy	capric acid
rs12877431	13	46048613	45474478	proxy	capric acid
rs3751352	13	46050658	45476523	proxy	capric acid
rs3829342	13	46050745	45476610	proxy	capric acid
rs3794331	13	46053544	45479409	proxy	capric acid
rs34436430	13	46055795	45481660	proxy	capric acid
rs12583589	13	46056913	45482778	proxy	capric acid
rs12583793	13	46057286	45483151	lead variant	capric acid
rs375307857	13	46060219	45486084	proxy	capric acid
rs112485953	13	46060268	45486133	proxy	capric acid
rs12585290	13	46062159	45488024	proxy	capric acid
rs35772078	13	46062563	45488428	proxy	capric acid
rs12877513	13	46062869	45488734	proxy	capric acid
rs12869186	13	46064675	45490540	proxy	capric acid
rs76888824	13	46068416	45494281	proxy	capric acid
rs12871388	13	46068483	45494348	proxy	capric acid
rs71431379	13	46069203	45495068	proxy	capric acid
rs71431380	13	46072566	45498431	proxy	capric acid
rs35441087	13	46075524	45501389	proxy	capric acid
rs34973279	13	46080863	45506728	proxy	capric acid
rs71431381	13	46085369	45511234	proxy	capric acid
rs34843311	13	46088121	45513986	proxy	capric acid
rs35160993	13	46095293	45521159	proxy	capric acid
rs35950397	13	46095559	45521425	proxy	capric acid
rs35485445	13	46098728	45524593	proxy	capric acid
rs9652191	13	46108679	45534544	proxy	capric acid
rs9595339	13	46108691	45534556	proxy	capric acid
rs34374535	13	50847273	50273137	proxy	Circulating odd-numbered chain saturated fatty acid levels (C19:0); Circulating odd-numbered chain saturated fatty acid levels (C19:0); Circulating odd-numbered chain saturated fatty acid levels (C19:0); Circulating odd-numbered chain saturated fatty acid levels (C19:0); Circulating odd-numbered chain saturated fatty acid levels (C19:0); Circulating odd-numbered chain saturated fatty acid levels …
rs34357487	13	50847892	50273756	proxy	Circulating odd-numbered chain saturated fatty acid levels (C19:0); Circulating odd-numbered chain saturated fatty acid levels (C19:0); Circulating odd-numbered chain saturated fatty acid levels (C19:0); Circulating odd-numbered chain saturated fatty acid levels (C19:0); Circulating odd-numbered chain saturated fatty acid levels (C19:0); Circulating odd-numbered chain saturated fatty acid levels …
rs71436218	13	50849518	50275382	proxy	Circulating odd-numbered chain saturated fatty acid levels (C19:0); Circulating odd-numbered chain saturated fatty acid levels (C19:0); Circulating odd-numbered chain saturated fatty acid levels (C19:0); Circulating odd-numbered chain saturated fatty acid levels (C19:0); Circulating odd-numbered chain saturated fatty acid levels (C19:0); Circulating odd-numbered chain saturated fatty acid levels …
rs71082155	13	50850691	50276561	proxy	Circulating odd-numbered chain saturated fatty acid levels (C19:0); Circulating odd-numbered chain saturated fatty acid levels (C19:0); Circulating odd-numbered chain saturated fatty acid levels (C19:0); Circulating odd-numbered chain saturated fatty acid levels (C19:0); Circulating odd-numbered chain saturated fatty acid levels (C19:0); Circulating odd-numbered chain saturated fatty acid levels …
rs34972893	13	50851083	50276947	proxy	Circulating odd-numbered chain saturated fatty acid levels (C19:0); Circulating odd-numbered chain saturated fatty acid levels (C19:0); Circulating odd-numbered chain saturated fatty acid levels (C19:0); Circulating odd-numbered chain saturated fatty acid levels (C19:0); Circulating odd-numbered chain saturated fatty acid levels (C19:0); Circulating odd-numbered chain saturated fatty acid levels …
rs35902227	13	50851346	50277210	proxy	Circulating odd-numbered chain saturated fatty acid levels (C19:0); Circulating odd-numbered chain saturated fatty acid levels (C19:0); Circulating odd-numbered chain saturated fatty acid levels (C19:0); Circulating odd-numbered chain saturated fatty acid levels (C19:0); Circulating odd-numbered chain saturated fatty acid levels (C19:0); Circulating odd-numbered chain saturated fatty acid levels …
rs71436219	13	50852082	50277946	proxy	Circulating odd-numbered chain saturated fatty acid levels (C19:0); Circulating odd-numbered chain saturated fatty acid levels (C19:0); Circulating odd-numbered chain saturated fatty acid levels (C19:0); Circulating odd-numbered chain saturated fatty acid levels (C19:0); Circulating odd-numbered chain saturated fatty acid levels (C19:0); Circulating odd-numbered chain saturated fatty acid levels …
rs35650342	13	50854398	50280262	proxy	Circulating odd-numbered chain saturated fatty acid levels (C19:0); Circulating odd-numbered chain saturated fatty acid levels (C19:0); Circulating odd-numbered chain saturated fatty acid levels (C19:0); Circulating odd-numbered chain saturated fatty acid levels (C19:0); Circulating odd-numbered chain saturated fatty acid levels (C19:0); Circulating odd-numbered chain saturated fatty acid levels …
rs71436220	13	50854938	50280802	proxy	Circulating odd-numbered chain saturated fatty acid levels (C19:0); Circulating odd-numbered chain saturated fatty acid levels (C19:0); Circulating odd-numbered chain saturated fatty acid levels (C19:0); Circulating odd-numbered chain saturated fatty acid levels (C19:0); Circulating odd-numbered chain saturated fatty acid levels (C19:0); Circulating odd-numbered chain saturated fatty acid levels …
rs706603	13	50855023	50280887	proxy	Circulating odd-numbered chain saturated fatty acid levels (C19:0)
rs150725178	13	50856049	50281914	proxy	Circulating odd-numbered chain saturated fatty acid levels (C19:0); Circulating odd-numbered chain saturated fatty acid levels (C19:0); Circulating odd-numbered chain saturated fatty acid levels (C19:0); Circulating odd-numbered chain saturated fatty acid levels (C19:0); Circulating odd-numbered chain saturated fatty acid levels (C19:0); Circulating odd-numbered chain saturated fatty acid levels …
rs2066679	13	50856987	50282851	proxy	Circulating odd-numbered chain saturated fatty acid levels (C19:0); Circulating odd-numbered chain saturated fatty acid levels (C19:0); Circulating odd-numbered chain saturated fatty acid levels (C19:0); Circulating odd-numbered chain saturated fatty acid levels (C19:0); Circulating odd-numbered chain saturated fatty acid levels (C19:0); Circulating odd-numbered chain saturated fatty acid levels …
rs35299189	13	50862251	50288115	proxy	Circulating odd-numbered chain saturated fatty acid levels (C19:0); Circulating odd-numbered chain saturated fatty acid levels (C19:0); Circulating odd-numbered chain saturated fatty acid levels (C19:0); Circulating odd-numbered chain saturated fatty acid levels (C19:0); Circulating odd-numbered chain saturated fatty acid levels (C19:0); Circulating odd-numbered chain saturated fatty acid levels …
rs141381446	13	50870317	50296181	proxy	Circulating odd-numbered chain saturated fatty acid levels (C19:0); Circulating odd-numbered chain saturated fatty acid levels (C19:0); Circulating odd-numbered chain saturated fatty acid levels (C19:0); Circulating odd-numbered chain saturated fatty acid levels (C19:0); Circulating odd-numbered chain saturated fatty acid levels (C19:0); Circulating odd-numbered chain saturated fatty acid levels …
rs7996172	13	50870795	50296659	proxy	Circulating odd-numbered chain saturated fatty acid levels (C19:0); Circulating odd-numbered chain saturated fatty acid levels (C19:0); Circulating odd-numbered chain saturated fatty acid levels (C19:0); Circulating odd-numbered chain saturated fatty acid levels (C19:0); Circulating odd-numbered chain saturated fatty acid levels (C19:0); Circulating odd-numbered chain saturated fatty acid levels …
rs7986582	13	50872803	50298667	proxy	Circulating odd-numbered chain saturated fatty acid levels (C19:0); Circulating odd-numbered chain saturated fatty acid levels (C19:0); Circulating odd-numbered chain saturated fatty acid levels (C19:0); Circulating odd-numbered chain saturated fatty acid levels (C19:0); Circulating odd-numbered chain saturated fatty acid levels (C19:0); Circulating odd-numbered chain saturated fatty acid levels …
rs71428294	13	50877919	50303783	proxy	Circulating odd-numbered chain saturated fatty acid levels (C19:0); Circulating odd-numbered chain saturated fatty acid levels (C19:0); Circulating odd-numbered chain saturated fatty acid levels (C19:0); Circulating odd-numbered chain saturated fatty acid levels (C19:0); Circulating odd-numbered chain saturated fatty acid levels (C19:0); Circulating odd-numbered chain saturated fatty acid levels …
rs7990202	13	50878543	50304407	proxy	Circulating odd-numbered chain saturated fatty acid levels (C19:0); Circulating odd-numbered chain saturated fatty acid levels (C19:0); Circulating odd-numbered chain saturated fatty acid levels (C19:0); Circulating odd-numbered chain saturated fatty acid levels (C19:0); Circulating odd-numbered chain saturated fatty acid levels (C19:0); Circulating odd-numbered chain saturated fatty acid levels …
rs71436222	13	50880484	50306348	proxy	Circulating odd-numbered chain saturated fatty acid levels (C19:0); Circulating odd-numbered chain saturated fatty acid levels (C19:0); Circulating odd-numbered chain saturated fatty acid levels (C19:0); Circulating odd-numbered chain saturated fatty acid levels (C19:0); Circulating odd-numbered chain saturated fatty acid levels (C19:0); Circulating odd-numbered chain saturated fatty acid levels …
rs12867018	13	50881782	50307646	proxy	Circulating odd-numbered chain saturated fatty acid levels (C19:0); Circulating odd-numbered chain saturated fatty acid levels (C19:0); Circulating odd-numbered chain saturated fatty acid levels (C19:0); Circulating odd-numbered chain saturated fatty acid levels (C19:0); Circulating odd-numbered chain saturated fatty acid levels (C19:0); Circulating odd-numbered chain saturated fatty acid levels …
rs17074093	13	50888703	50314567	proxy	Circulating odd-numbered chain saturated fatty acid levels (C19:0)
rs12874827	13	50900736	50326600	proxy	Circulating odd-numbered chain saturated fatty acid levels (C19:0)
rs78393113	13	50904816	50330680	proxy	Circulating odd-numbered chain saturated fatty acid levels (C19:0); Circulating odd-numbered chain saturated fatty acid levels (C19:0); Circulating odd-numbered chain saturated fatty acid levels (C19:0); Circulating odd-numbered chain saturated fatty acid levels (C19:0); Circulating odd-numbered chain saturated fatty acid levels (C19:0); Circulating odd-numbered chain saturated fatty acid levels …
rs77186025	13	50904820	50330684	proxy	Circulating odd-numbered chain saturated fatty acid levels (C19:0); Circulating odd-numbered chain saturated fatty acid levels (C19:0); Circulating odd-numbered chain saturated fatty acid levels (C19:0); Circulating odd-numbered chain saturated fatty acid levels (C19:0); Circulating odd-numbered chain saturated fatty acid levels (C19:0); Circulating odd-numbered chain saturated fatty acid levels …
rs67217502	13	50909771	50335635	proxy	Circulating odd-numbered chain saturated fatty acid levels (C19:0); Circulating odd-numbered chain saturated fatty acid levels (C19:0); Circulating odd-numbered chain saturated fatty acid levels (C19:0); Circulating odd-numbered chain saturated fatty acid levels (C19:0); Circulating odd-numbered chain saturated fatty acid levels (C19:0); Circulating odd-numbered chain saturated fatty acid levels …
rs12853498	13	50913874	50339738	proxy	Circulating odd-numbered chain saturated fatty acid levels (C19:0)
rs17074141	13	50915280	50341144	proxy	Circulating odd-numbered chain saturated fatty acid levels (C19:0); Circulating odd-numbered chain saturated fatty acid levels (C19:0); Circulating odd-numbered chain saturated fatty acid levels (C19:0); Circulating odd-numbered chain saturated fatty acid levels (C19:0); Circulating odd-numbered chain saturated fatty acid levels (C19:0); Circulating odd-numbered chain saturated fatty acid levels …
rs17074143	13	50922773	50348637	proxy	Circulating odd-numbered chain saturated fatty acid levels (C19:0)
rs35293597	13	50923744	50349609	proxy	Circulating odd-numbered chain saturated fatty acid levels (C19:0); Circulating odd-numbered chain saturated fatty acid levels (C19:0); Circulating odd-numbered chain saturated fatty acid levels (C19:0); Circulating odd-numbered chain saturated fatty acid levels (C19:0); Circulating odd-numbered chain saturated fatty acid levels (C19:0); Circulating odd-numbered chain saturated fatty acid levels …
rs11842790	13	50924448	50350312	proxy	Circulating odd-numbered chain saturated fatty acid levels (C19:0)
rs34712361	13	50925317	50351181	proxy	Circulating odd-numbered chain saturated fatty acid levels (C19:0); Circulating odd-numbered chain saturated fatty acid levels (C19:0); Circulating odd-numbered chain saturated fatty acid levels (C19:0); Circulating odd-numbered chain saturated fatty acid levels (C19:0); Circulating odd-numbered chain saturated fatty acid levels (C19:0); Circulating odd-numbered chain saturated fatty acid levels …
rs67964536	13	50925565	50351429	proxy	Circulating odd-numbered chain saturated fatty acid levels (C19:0); Circulating odd-numbered chain saturated fatty acid levels (C19:0); Circulating odd-numbered chain saturated fatty acid levels (C19:0); Circulating odd-numbered chain saturated fatty acid levels (C19:0); Circulating odd-numbered chain saturated fatty acid levels (C19:0); Circulating odd-numbered chain saturated fatty acid levels …
rs79714483	13	50926076	50351940	proxy	Circulating odd-numbered chain saturated fatty acid levels (C19:0); Circulating odd-numbered chain saturated fatty acid levels (C19:0); Circulating odd-numbered chain saturated fatty acid levels (C19:0); Circulating odd-numbered chain saturated fatty acid levels (C19:0); Circulating odd-numbered chain saturated fatty acid levels (C19:0); Circulating odd-numbered chain saturated fatty acid levels …
rs34700115	13	50929020	50354884	proxy	Circulating odd-numbered chain saturated fatty acid levels (C19:0); Circulating odd-numbered chain saturated fatty acid levels (C19:0); Circulating odd-numbered chain saturated fatty acid levels (C19:0); Circulating odd-numbered chain saturated fatty acid levels (C19:0); Circulating odd-numbered chain saturated fatty acid levels (C19:0); Circulating odd-numbered chain saturated fatty acid levels …
rs17074145	13	50929389	50355253	proxy	Circulating odd-numbered chain saturated fatty acid levels (C19:0)
rs12871645	13	50931565	50357429	proxy	Circulating odd-numbered chain saturated fatty acid levels (C19:0)
rs34042295	13	50931719	50357583	proxy	Circulating odd-numbered chain saturated fatty acid levels (C19:0); Circulating odd-numbered chain saturated fatty acid levels (C19:0); Circulating odd-numbered chain saturated fatty acid levels (C19:0); Circulating odd-numbered chain saturated fatty acid levels (C19:0); Circulating odd-numbered chain saturated fatty acid levels (C19:0); Circulating odd-numbered chain saturated fatty acid levels …
rs35045939	13	50931941	50357805	proxy	Circulating odd-numbered chain saturated fatty acid levels (C19:0); Circulating odd-numbered chain saturated fatty acid levels (C19:0); Circulating odd-numbered chain saturated fatty acid levels (C19:0); Circulating odd-numbered chain saturated fatty acid levels (C19:0); Circulating odd-numbered chain saturated fatty acid levels (C19:0); Circulating odd-numbered chain saturated fatty acid levels …
rs35383320	13	50931943	50357807	proxy	Circulating odd-numbered chain saturated fatty acid levels (C19:0); Circulating odd-numbered chain saturated fatty acid levels (C19:0); Circulating odd-numbered chain saturated fatty acid levels (C19:0); Circulating odd-numbered chain saturated fatty acid levels (C19:0); Circulating odd-numbered chain saturated fatty acid levels (C19:0); Circulating odd-numbered chain saturated fatty acid levels …
rs35816430	13	50932546	50358411	proxy	Circulating odd-numbered chain saturated fatty acid levels (C19:0); Circulating odd-numbered chain saturated fatty acid levels (C19:0); Circulating odd-numbered chain saturated fatty acid levels (C19:0); Circulating odd-numbered chain saturated fatty acid levels (C19:0); Circulating odd-numbered chain saturated fatty acid levels (C19:0); Circulating odd-numbered chain saturated fatty acid levels …
rs17363566	13	50934892	50360756	lead variant	Circulating odd-numbered chain saturated fatty acid levels (C19:0)
rs60257882	13	50934892	50360756	alias rsid	Circulating odd-numbered chain saturated fatty acid levels (C19:0)
rs12874278	13	50935922	50361786	proxy	Circulating odd-numbered chain saturated fatty acid levels (C19:0)
rs35898422	13	50937470	50363335	proxy	Circulating odd-numbered chain saturated fatty acid levels (C19:0); Circulating odd-numbered chain saturated fatty acid levels (C19:0); Circulating odd-numbered chain saturated fatty acid levels (C19:0); Circulating odd-numbered chain saturated fatty acid levels (C19:0); Circulating odd-numbered chain saturated fatty acid levels (C19:0); Circulating odd-numbered chain saturated fatty acid levels …
rs35413012	13	50939608	50365472	proxy	Circulating odd-numbered chain saturated fatty acid levels (C19:0); Circulating odd-numbered chain saturated fatty acid levels (C19:0); Circulating odd-numbered chain saturated fatty acid levels (C19:0); Circulating odd-numbered chain saturated fatty acid levels (C19:0); Circulating odd-numbered chain saturated fatty acid levels (C19:0); Circulating odd-numbered chain saturated fatty acid levels …
rs35980102	13	50941803	50367667	proxy	Circulating odd-numbered chain saturated fatty acid levels (C19:0); Circulating odd-numbered chain saturated fatty acid levels (C19:0); Circulating odd-numbered chain saturated fatty acid levels (C19:0); Circulating odd-numbered chain saturated fatty acid levels (C19:0); Circulating odd-numbered chain saturated fatty acid levels (C19:0); Circulating odd-numbered chain saturated fatty acid levels …
rs144102626	13	57889672	57315539	proxy	Laurate (12:0)
rs7490088	13	57927586	57353452	proxy	Laurate (12:0)
rs201343476	13	57931496	57357363	proxy	Laurate (12:0)
rs12584551	13	57935324	57361190	proxy	Laurate (12:0)
rs71968790	13	57941808	57367675	proxy	Laurate (12:0)
rs9569676	13	57941890	57367756	proxy	Laurate (12:0)
rs145139477	13	57944267	57370134	proxy	Laurate (12:0)
rs9563502	13	57944356	57370222	lead variant	Laurate (12:0)
rs58952116	13	57944356	57370222	alias rsid	Laurate (12:0)
rs59779646	13	57944356	57370222	alias rsid	Laurate (12:0)
rs7995632	13	57954168	57380034	proxy	Laurate (12:0)
rs9569677	13	57956297	57382163	proxy	Laurate (12:0)
rs4886015	13	57961358	57387224	proxy	Laurate (12:0)
rs9538439	13	60066560	59492426	lead variant	Delta-6 desaturase activity
rs76065946	13	60373704	59799570	lead variant	docosapentaenoic-n6
rs17667497	13	91619229	90966975	lead variant	Plasma omega-6 polyunsaturated fatty acid levels (dihomo-gamma-linolenic acid)
rs17267292	13	93323146	92670893	lead variant	Metabolite levels
rs7336690	13	112075344	111422997	lead variant	Delta-5 desaturase activity
rs12880943	14	34209275	33740069	lead variant
rs11622927	14	78496032	78029689	lead variant
rs746629	14	83255172	82788828	lead variant	Plasma omega-6 polyunsaturated fatty acid levels (linoleic acid)
rs17799178	14	90605436	90139092	lead variant	Plasma omega-6 polyunsaturated fatty acid levels (dihomo-gamma-linolenic acid); Delta-6 desaturase activity
rs7403037	15	24818497	24573350	lead variant	Plasma omega-3 polyunsaturated fatty acid levels (docosahexaenoic acid)
rs4774830	15	56116231	55824033	lead variant	Delta-5 desaturase activity
rs174418	15	58687603	58395404	lead variant	Omega-7, omega-9 and saturated fatty acids; Other polyunsaturated fatty acids than 18:2; 18:2, linoleic acid (LA); Total fatty acids; Omega-6 fatty acids
rs35980001	15	58722590	58430392	proxy	Omega-3 fatty acids; Other polyunsaturated fatty acids than 18:2; Omega-7, omega-9 and saturated fatty acids; Total fatty acids; 18:2, linoleic acid (LA); Mono-unsaturated fatty acids; Omega-6 fatty acids; 22:6, docosahexaenoic acid
rs1077835	15	58723426	58431227	lead variant	Omega-3 fatty acids; Other polyunsaturated fatty acids than 18:2
rs4432212	15	58723426	58431227	alias rsid	Omega-3 fatty acids; Other polyunsaturated fatty acids than 18:2
rs1077834	15	58723479	58431280	proxy	Omega-3 fatty acids; Other polyunsaturated fatty acids than 18:2; Omega-7, omega-9 and saturated fatty acids; Total fatty acids; 18:2, linoleic acid (LA); Mono-unsaturated fatty acids; Omega-6 fatty acids; 22:6, docosahexaenoic acid
rs1800588	15	58723675	58431476	lead variant	Omega-7, omega-9 and saturated fatty acids; Total fatty acids; 18:2, linoleic acid (LA); Mono-unsaturated fatty acids; Omega-6 fatty acids
rs52833592	15	58723675	58431476	alias rsid	Omega-7, omega-9 and saturated fatty acids; Total fatty acids; 18:2, linoleic acid (LA); Mono-unsaturated fatty acids; Omega-6 fatty acids
rs2070895	15	58723939	58431740	proxy	Omega-3 fatty acids; Other polyunsaturated fatty acids than 18:2; Omega-7, omega-9 and saturated fatty acids; Total fatty acids; 18:2, linoleic acid (LA); Mono-unsaturated fatty acids; Omega-6 fatty acids; 22:6, docosahexaenoic acid
rs261334	15	58726744	58434545	lead variant	22:6, docosahexaenoic acid
rs446982	15	58726744	58434545	alias rsid	22:6, docosahexaenoic acid
rs61643751	15	58726744	58434545	alias rsid	22:6, docosahexaenoic acid
rs139566989	15	58726968	58434770	proxy	Omega-3 fatty acids; Other polyunsaturated fatty acids than 18:2; Omega-7, omega-9 and saturated fatty acids; Total fatty acids; 18:2, linoleic acid (LA); Mono-unsaturated fatty acids; Omega-6 fatty acids; 22:6, docosahexaenoic acid
rs261332	15	58727325	58435126	proxy	Omega-3 fatty acids; Other polyunsaturated fatty acids than 18:2; Omega-7, omega-9 and saturated fatty acids; Total fatty acids; 18:2, linoleic acid (LA); Mono-unsaturated fatty acids; Omega-6 fatty acids; 22:6, docosahexaenoic acid
rs588136	15	58730498	58438299	proxy	Omega-3 fatty acids; Other polyunsaturated fatty acids than 18:2; Omega-7, omega-9 and saturated fatty acids; Total fatty acids; 18:2, linoleic acid (LA); Mono-unsaturated fatty acids; Omega-6 fatty acids; 22:6, docosahexaenoic acid
rs261342	15	58731153	58438954	proxy	Omega-3 fatty acids; Other polyunsaturated fatty acids than 18:2; Omega-7, omega-9 and saturated fatty acids; Total fatty acids; 18:2, linoleic acid (LA); Mono-unsaturated fatty acids; Omega-6 fatty acids; 22:6, docosahexaenoic acid
rs17158807	15	84249460	83580708	lead variant	Plasma omega-6 polyunsaturated fatty acid levels (linoleic acid)
rs3815003	15	91312823	90769593	lead variant	Delta-5 desaturase activity
rs8031341	15	91313224	90769994	lead variant	Delta-5 desaturase activity
rs1601934	15	NA	58379522	lead variant	Mono-unsaturated fatty acids
rs4408484	15	NA	58379522	alias rsid	Mono-unsaturated fatty acids
[truncated: 328 more rows]

## Sheet: Supplementary Table S4
Supplementary Table S4. SNPs associated with fatty acids in previous studies and their alias Rsids or r2 proxies in East Asians
SNP	Chr	SNP.GRCh37	SNP.GRCh38.p12	type	fatty acid
rs630041	1	20379575	20053082	lead variant	Plasma omega-6 polyunsaturated fatty acid levels (linoleic acid)
rs4660960	1	47287766	46822094	proxy	10-undecenoate (11:1n1)
rs6678639	1	47331966	46866294	proxy	10-undecenoate (11:1n1)
rs34700016	1	47332640	46866969	proxy	10-undecenoate (11:1n1)
rs72637968	1	47341186	61603732	proxy	10-undecenoate (11:1n1)
rs12409463	1	47343387	46877715	proxy	10-undecenoate (11:1n1)
rs12095130	1	47345926	46880254	proxy	10-undecenoate (11:1n1)
rs6663730	1	47347425	46881753	proxy	10-undecenoate (11:1n1)
rs6663731	1	47347427	46881755	proxy	10-undecenoate (11:1n1)
rs59428107	1	47364062	46898390	proxy	10-undecenoate (11:1n1)
rs11807217	1	47371118	46905446	proxy	10-undecenoate (11:1n1)
rs6687264	1	47374039	46908367	proxy	10-undecenoate (11:1n1)
rs6672252	1	47374259	46908587	proxy	10-undecenoate (11:1n1)
rs6672695	1	47374731	46909059	proxy	10-undecenoate (11:1n1)
rs58936229	1	47379824	46914153	proxy	10-undecenoate (11:1n1)
rs60705719	1	47382639	46916967	proxy	10-undecenoate (11:1n1)
rs11211394	1	47383352	46917680	proxy	10-undecenoate (11:1n1)
rs10890427	1	47385518	46919846	proxy	10-undecenoate (11:1n1)
rs12080585	1	47390015	46924343	proxy	10-undecenoate (11:1n1)
rs11211401	1	47390848	46925176	proxy	10-undecenoate (11:1n1)
rs67392104	1	47393312	46927640	proxy	10-undecenoate (11:1n1)
rs4491016	1	47394096	46928424	proxy	10-undecenoate (11:1n1)
rs9333029	1	47396162	46930490	lead variant	10-undecenoate (11:1n1)
rs9333029	1	47396162	46930490	proxy	10-undecenoate (11:1n1)
rs386621859	1	47396162	46930490	alias rsid	10-undecenoate (11:1n1)
rs9333027	1	47396501	46930829	proxy	10-undecenoate (11:1n1)
rs4660979	1	47397089	46931417	proxy	10-undecenoate (11:1n1)
rs148556935	1	47398228	81082675	proxy	10-undecenoate (11:1n1)
rs1126742	1	47398496	46932824	proxy	10-undecenoate (11:1n1)
rs3890010	1	47398913	46933241	proxy	10-undecenoate (11:1n1)
rs4660980	1	47399497	46933825	proxy	10-undecenoate (11:1n1)
rs150932197	1	47401023	46932556	proxy	10-undecenoate (11:1n1)
rs9332998	1	47404186	46938514	proxy	10-undecenoate (11:1n1)
rs9332996	1	47405408	46939736	proxy	10-undecenoate (11:1n1)
rs115074133	1	47409419	46875514	proxy	10-undecenoate (11:1n1)
rs34342734	1	47411106	46945435	proxy	10-undecenoate (11:1n1)
rs57025390	1	47412477	46946805	proxy	10-undecenoate (11:1n1)
rs6700978	1	47414433	46948761	proxy	10-undecenoate (11:1n1)
rs7556052	1	47414851	46949179	lead variant	10-undecenoate (11:1n1)
rs7556052	1	47414851	46949179	proxy	10-undecenoate (11:1n1)
rs11211462	1	47414851	46949179	alias rsid	10-undecenoate (11:1n1)
rs57999973	1	47414851	46949179	alias rsid	10-undecenoate (11:1n1)
rs10789495	1	47416168	46950496	proxy	10-undecenoate (11:1n1)
rs11211408	1	47416270	46950598	proxy	10-undecenoate (11:1n1)
rs10789496	1	47416441	46950769	proxy	10-undecenoate (11:1n1)
rs10890429	1	47417393	46951721	proxy	10-undecenoate (11:1n1)
rs11211409	1	47417852	46952180	proxy	10-undecenoate (11:1n1)
rs10890430	1	47417928	46952256	proxy	10-undecenoate (11:1n1)
rs11576656	1	47419568	46953896	proxy	10-undecenoate (11:1n1)
rs10890432	1	47419655	46953983	proxy	10-undecenoate (11:1n1)
rs1847230	1	47419871	46954199	proxy	10-undecenoate (11:1n1)
rs1847229	1	47423483	46957811	proxy	10-undecenoate (11:1n1)
rs1847228	1	47423829	46958157	proxy	10-undecenoate (11:1n1)
rs4660983	1	47424594	46958922	proxy	10-undecenoate (11:1n1)
rs143341434	1	54759547	54293874	lead variant	18:2, linoleic acid (LA)
rs113105517	1	55243587	54777914	lead variant	18:2, linoleic acid (LA)
rs190934192	1	55334001	54868328	lead variant	Omega-6 fatty acids; 18:2, linoleic acid (LA)
rs12117661	1	55487346	55021673	proxy	18:2, linoleic acid (LA)
rs34232196	1	55489542	55023869	proxy	18:2, linoleic acid (LA)
rs201732208	1	55490861	20088273	proxy	18:2, linoleic acid (LA)
rs187607506	1	55491915	55026242	proxy	18:2, linoleic acid (LA)
rs4609471	1	55493584	55027911	proxy	18:2, linoleic acid (LA)
rs4609471	1	55493584	55027911	lead variant	18:2, linoleic acid (LA)
rs59565908	1	55493584	55027911	alias rsid	18:2, linoleic acid (LA)
rs9700765	1	55493584	55027911	alias rsid	18:2, linoleic acid (LA)
rs11591147	1	55505647	55039974	lead variant	Omega-6 fatty acids
rs17414716	1	55759138	55293465	lead variant	Total fatty acids; 18:2, linoleic acid (LA)
rs1539053	1	58099707	57634035	lead variant	Plasma omega-6 polyunsaturated fatty acid levels (arachidonic acid)
rs1404384	1	58109829	57644157	lead variant	Plasma omega-6 polyunsaturated fatty acid levels (arachidonic acid)
rs1168041	1	62960250	62494579	proxy	Total fatty acids
rs1168041	1	62960250	62494579	lead variant	Total fatty acids
rs17785834	1	62960250	62494579	alias rsid	Total fatty acids
rs1781202	1	62960250	62494579	alias rsid	Total fatty acids
rs1748197	1	63056112	62590441	proxy	Total fatty acids
rs2366636	1	63056670	62590999	proxy	Total fatty acids
rs1748199	1	63057136	62591465	proxy	Total fatty acids
rs12239737	1	63086001	62620330	proxy	Omega-6 fatty acids; 18:2, linoleic acid (LA)
rs12239737	1	63086001	62620330	lead variant	Omega-6 fatty acids; 18:2, linoleic acid (LA)
rs7547662	1	95457236	94991680	proxy	Palmitic acid (16:0) plasma levels; Palmitic acid (16:0); Stearic acid (18:0) plasma levels; Stearic acid (18:0)
rs7539139	1	95470537	95004981	proxy	Palmitic acid (16:0) plasma levels; Palmitic acid (16:0); Stearic acid (18:0) plasma levels; Stearic acid (18:0)
rs6687450	1	95480576	95015020	proxy	Palmitic acid (16:0) plasma levels; Palmitic acid (16:0); Stearic acid (18:0) plasma levels; Stearic acid (18:0)
rs7537374	1	95485424	95019868	proxy	Palmitic acid (16:0) plasma levels; Palmitic acid (16:0); Stearic acid (18:0) plasma levels; Stearic acid (18:0)
rs2893274	1	95485604	95020048	proxy	Palmitic acid (16:0) plasma levels; Palmitic acid (16:0); Stearic acid (18:0) plasma levels; Stearic acid (18:0)
rs2391389	1	95485679	95020123	proxy	Palmitic acid (16:0) plasma levels; Palmitic acid (16:0); Stearic acid (18:0) plasma levels; Stearic acid (18:0)
rs2391388	1	95485825	95020269	lead variant	Palmitic acid (16:0) plasma levels; Palmitic acid (16:0)
rs2391388	1	95485825	95020269	proxy	Palmitic acid (16:0) plasma levels; Palmitic acid (16:0)
rs17509865	1	95485825	95020269	alias rsid	Palmitic acid (16:0) plasma levels; Palmitic acid (16:0)
rs56422304	1	95485825	95020269	alias rsid	Palmitic acid (16:0) plasma levels; Palmitic acid (16:0)
rs61573151	1	95485825	95020269	alias rsid	Palmitic acid (16:0) plasma levels; Palmitic acid (16:0)
rs35777613	1	95494764	95029209	proxy	Palmitic acid (16:0) plasma levels; Palmitic acid (16:0); Stearic acid (18:0) plasma levels; Stearic acid (18:0)
rs10782996	1	95499718	95034162	proxy	Palmitic acid (16:0) plasma levels; Palmitic acid (16:0); Stearic acid (18:0) plasma levels; Stearic acid (18:0)
rs10735790	1	95503677	95038121	proxy	Palmitic acid (16:0) plasma levels; Palmitic acid (16:0); Stearic acid (18:0) plasma levels; Stearic acid (18:0)
rs9661031	1	95504572	95039016	proxy	Palmitic acid (16:0) plasma levels; Palmitic acid (16:0); Stearic acid (18:0) plasma levels; Stearic acid (18:0)
rs10874902	1	95506261	95040705	proxy	Palmitic acid (16:0) plasma levels; Palmitic acid (16:0); Stearic acid (18:0) plasma levels; Stearic acid (18:0)
rs61774262	1	95511347	95045791	proxy	Palmitic acid (16:0) plasma levels; Palmitic acid (16:0); Stearic acid (18:0) plasma levels; Stearic acid (18:0)
rs6687388	1	95515124	95049568	proxy	Palmitic acid (16:0) plasma levels; Palmitic acid (16:0); Stearic acid (18:0) plasma levels; Stearic acid (18:0)
rs6675668	1	95515637	95050081	lead variant	Stearic acid (18:0) plasma levels; Stearic acid (18:0)
rs6675668	1	95515637	95050081	proxy	Stearic acid (18:0) plasma levels; Stearic acid (18:0)
rs57870094	1	95515637	95050081	alias rsid	Stearic acid (18:0) plasma levels; Stearic acid (18:0)
rs66669347	1	95520031	95054476	proxy	Palmitic acid (16:0) plasma levels; Palmitic acid (16:0); Stearic acid (18:0) plasma levels; Stearic acid (18:0)
rs4259714	1	95524156	95058600	proxy	Palmitic acid (16:0) plasma levels; Palmitic acid (16:0); Stearic acid (18:0) plasma levels; Stearic acid (18:0)
rs9437665	1	95526271	95060715	proxy	Palmitic acid (16:0) plasma levels; Palmitic acid (16:0); Stearic acid (18:0) plasma levels; Stearic acid (18:0)
rs34280926	1	95527566	95062010	proxy	Palmitic acid (16:0) plasma levels; Palmitic acid (16:0); Stearic acid (18:0) plasma levels; Stearic acid (18:0)
rs146311056	1	95528292	95062736	proxy	Palmitic acid (16:0) plasma levels; Palmitic acid (16:0); Stearic acid (18:0) plasma levels; Stearic acid (18:0)
rs9437672	1	95528601	95063045	proxy	Palmitic acid (16:0) plasma levels; Palmitic acid (16:0); Stearic acid (18:0) plasma levels; Stearic acid (18:0)
rs4339907	1	95533466	95067910	proxy	Palmitic acid (16:0) plasma levels; Palmitic acid (16:0); Stearic acid (18:0) plasma levels; Stearic acid (18:0)
rs6683112	1	95535446	95069890	proxy	Palmitic acid (16:0) plasma levels; Palmitic acid (16:0); Stearic acid (18:0) plasma levels; Stearic acid (18:0)
rs9437810	1	95536623	95071067	proxy	Palmitic acid (16:0) plasma levels; Palmitic acid (16:0); Stearic acid (18:0) plasma levels; Stearic acid (18:0)
rs11585462	1	95537792	95072236	proxy	Palmitic acid (16:0) plasma levels; Palmitic acid (16:0); Stearic acid (18:0) plasma levels; Stearic acid (18:0)
rs35678413	1	95538883	95073327	proxy	Palmitic acid (16:0) plasma levels; Palmitic acid (16:0); Stearic acid (18:0) plasma levels; Stearic acid (18:0)
rs9437685	1	95542228	95076672	proxy	Palmitic acid (16:0) plasma levels; Palmitic acid (16:0); Stearic acid (18:0) plasma levels; Stearic acid (18:0)
rs4630159	1	95543678	95078122	proxy	Palmitic acid (16:0) plasma levels; Palmitic acid (16:0); Stearic acid (18:0) plasma levels; Stearic acid (18:0)
rs11165299	1	95544856	95079300	proxy	Palmitic acid (16:0) plasma levels; Palmitic acid (16:0); Stearic acid (18:0) plasma levels; Stearic acid (18:0)
rs11324761	1	95546658	95081103	proxy	Palmitic acid (16:0) plasma levels; Palmitic acid (16:0); Stearic acid (18:0) plasma levels; Stearic acid (18:0)
rs9437812	1	95547065	95081509	proxy	Palmitic acid (16:0) plasma levels; Palmitic acid (16:0); Stearic acid (18:0) plasma levels; Stearic acid (18:0)
rs12751774	1	95547693	95082137	proxy	Palmitic acid (16:0) plasma levels; Palmitic acid (16:0); Stearic acid (18:0) plasma levels; Stearic acid (18:0)
rs4950056	1	95547919	95082363	proxy	Palmitic acid (16:0) plasma levels; Palmitic acid (16:0); Stearic acid (18:0) plasma levels; Stearic acid (18:0)
rs4950057	1	95547928	95082372	proxy	Palmitic acid (16:0) plasma levels; Palmitic acid (16:0); Stearic acid (18:0) plasma levels; Stearic acid (18:0)
rs11381737	1	95547977	95082422	proxy	Stearic acid (18:0) plasma levels; Stearic acid (18:0)
rs4950058	1	95548151	95082595	proxy	Palmitic acid (16:0) plasma levels; Palmitic acid (16:0); Stearic acid (18:0) plasma levels; Stearic acid (18:0)
rs9437689	1	95549536	95083980	proxy	Palmitic acid (16:0) plasma levels; Palmitic acid (16:0); Stearic acid (18:0) plasma levels; Stearic acid (18:0)
rs9437813	1	95549913	95084357	proxy	Palmitic acid (16:0) plasma levels; Palmitic acid (16:0); Stearic acid (18:0) plasma levels; Stearic acid (18:0)
rs4949965	1	95551237	95085681	proxy	Palmitic acid (16:0) plasma levels; Palmitic acid (16:0); Stearic acid (18:0) plasma levels; Stearic acid (18:0)
rs35888232	1	95556424	95090868	proxy	Palmitic acid (16:0) plasma levels; Palmitic acid (16:0); Stearic acid (18:0) plasma levels; Stearic acid (18:0)
rs4390223	1	95556629	95091073	proxy	Palmitic acid (16:0) plasma levels; Palmitic acid (16:0); Stearic acid (18:0) plasma levels; Stearic acid (18:0)
rs4309032	1	95556768	95091212	proxy	Palmitic acid (16:0) plasma levels; Palmitic acid (16:0); Stearic acid (18:0) plasma levels; Stearic acid (18:0)
rs12569207	1	95559002	95093446	proxy	Palmitic acid (16:0) plasma levels; Palmitic acid (16:0); Stearic acid (18:0) plasma levels; Stearic acid (18:0)
rs12569038	1	95560382	95094826	proxy	Palmitic acid (16:0) plasma levels; Palmitic acid (16:0); Stearic acid (18:0) plasma levels; Stearic acid (18:0)
rs11591183	1	95561706	95096150	proxy	Palmitic acid (16:0) plasma levels; Palmitic acid (16:0); Stearic acid (18:0) plasma levels; Stearic acid (18:0)
rs12741128	1	95568038	95102482	proxy	Palmitic acid (16:0) plasma levels; Palmitic acid (16:0); Stearic acid (18:0) plasma levels; Stearic acid (18:0)
rs11427044	1	95568541	95102986	proxy	Palmitic acid (16:0) plasma levels; Palmitic acid (16:0); Stearic acid (18:0) plasma levels; Stearic acid (18:0)
rs12748237	1	95572013	95106457	proxy	Palmitic acid (16:0) plasma levels; Palmitic acid (16:0); Stearic acid (18:0) plasma levels; Stearic acid (18:0)
rs1688589	1	102029842	101564286	lead variant	Plasma omega-6 polyunsaturated fatty acid levels (arachidonic acid)
rs12025398	1	108243838	107701216	lead variant	Plasma omega-3 polyunsaturated fatty acid levels (docosahexaenoic acid)
rs12043814	1	108243851	107701229	lead variant	Plasma omega-3 polyunsaturated fatty acid levels (docosahexaenoic acid)
rs4839524	1	116800201	116257579	lead variant	Plasma omega-6 polyunsaturated fatty acid levels (dihomo-gamma-linolenic acid)
rs56405864	1	164999377	165030140	proxy	Myristic acid (14:0)
rs7542261	1	164999850	165030613	proxy	Myristic acid (14:0)
rs11589386	1	165003462	165034225	lead variant	Myristic acid (14:0)
rs11589386	1	165003462	165034225	proxy	Myristic acid (14:0)
rs56995607	1	165003462	165034225	alias rsid	Myristic acid (14:0)
rs59221021	1	165004530	165035293	proxy	Myristic acid (14:0)
rs11588114	1	165005945	165036708	proxy	Myristic acid (14:0)
rs72700409	1	165007858	165038621	proxy	Myristic acid (14:0)
rs7535062	1	165008251	165039014	proxy	Myristic acid (14:0)
rs7515422	1	165010869	165041632	proxy	Myristic acid (14:0)
rs72747041	1	211914153	211740811	proxy	Stearic acid (18:0) plasma levels; Stearic acid (18:0)
rs12033577	1	211914486	211741144	proxy	Stearic acid (18:0) plasma levels; Stearic acid (18:0)
rs2298092	1	211916587	211743245	proxy	Stearic acid (18:0) plasma levels; Stearic acid (18:0)
rs11119805	1	211918244	211744902	lead variant	Stearic acid (18:0) plasma levels; Stearic acid (18:0)
rs11119805	1	211918244	211744902	proxy	Stearic acid (18:0) plasma levels; Stearic acid (18:0)
rs1803468	1	211920085	211746743	proxy	Stearic acid (18:0) plasma levels; Stearic acid (18:0)
rs112662024	1	211923084	211749743	proxy	Stearic acid (18:0) plasma levels; Stearic acid (18:0)
rs12023717	1	211928634	211755292	proxy	Stearic acid (18:0) plasma levels; Stearic acid (18:0)
rs201385915	1	211930596	211757255	proxy	Stearic acid (18:0) plasma levels; Stearic acid (18:0)
rs145922850	1	211932640	211759299	proxy	Stearic acid (18:0) plasma levels; Stearic acid (18:0)
rs6673226	1	211934111	211760769	proxy	Stearic acid (18:0) plasma levels; Stearic acid (18:0)
rs12121773	1	211937136	211763794	proxy	Stearic acid (18:0) plasma levels; Stearic acid (18:0)
rs12023263	1	211943879	211770537	proxy	Stearic acid (18:0) plasma levels; Stearic acid (18:0)
rs12046116	1	211945541	211772199	proxy	Stearic acid (18:0) plasma levels; Stearic acid (18:0)
rs72746522	1	211946160	211772818	proxy	Stearic acid (18:0) plasma levels; Stearic acid (18:0)
rs4951426	1	211946375	211773033	proxy	Stearic acid (18:0) plasma levels; Stearic acid (18:0)
rs72746524	1	211951288	211777946	proxy	Stearic acid (18:0) plasma levels; Stearic acid (18:0)
rs12046293	1	211953285	211779943	proxy	Stearic acid (18:0) plasma levels; Stearic acid (18:0)
rs12116638	1	211954708	211781366	proxy	Stearic acid (18:0) plasma levels; Stearic acid (18:0)
rs11119810	1	211955125	211781783	proxy	Stearic acid (18:0) plasma levels; Stearic acid (18:0)
rs11119811	1	211955150	211781808	proxy	Stearic acid (18:0) plasma levels; Stearic acid (18:0)
rs12126561	1	211957111	211783769	proxy	Stearic acid (18:0) plasma levels; Stearic acid (18:0)
rs35340377	1	248038210	247874908	proxy	Oleic acid (18:1n9)
rs3811444	1	248039451	247876149	proxy	Oleic acid (18:1n9)
rs3811444	1	248039451	247876149	lead variant	Oleic acid (18:1n9)
rs17672233	1	248039451	247876149	alias rsid	Oleic acid (18:1n9)
rs66858280	1	248041821	247878519	proxy	Oleic acid (18:1n9)
rs12035552	1	NA	245457816	lead variant
rs2153903	1	NA	205647721	lead variant
rs4296389	2	21142994	20943234	proxy	18:2, linoleic acid (LA)
rs4296389	2	21142994	20943234	lead variant	18:2, linoleic acid (LA)
rs1260326	2	27730940	27508073	lead variant	Mono-unsaturated fatty acids; Total fatty acids; 18:2, linoleic acid (LA); Omega-6 fatty acids; Ratio of bisallylic groups to total fatty acids; Other polyunsaturated fatty acids than 18:2; Omega-3 fatty acids; Omega-7, omega-9 and saturated fatty acids
rs1260326	2	27730940	27508073	proxy	Mono-unsaturated fatty acids; Total fatty acids; 18:2, linoleic acid (LA); Omega-6 fatty acids; Ratio of bisallylic groups to total fatty acids; Other polyunsaturated fatty acids than 18:2; Omega-3 fatty acids; Omega-7, omega-9 and saturated fatty acids
rs17705011	2	27730940	27508073	alias rsid	Mono-unsaturated fatty acids; Total fatty acids; 18:2, linoleic acid (LA); Omega-6 fatty acids; Ratio of bisallylic groups to total fatty acids; Other polyunsaturated fatty acids than 18:2; Omega-3 fatty acids; Omega-7, omega-9 and saturated fatty acids
rs58226775	2	27730940	27508073	alias rsid	Mono-unsaturated fatty acids; Total fatty acids; 18:2, linoleic acid (LA); Omega-6 fatty acids; Ratio of bisallylic groups to total fatty acids; Other polyunsaturated fatty acids than 18:2; Omega-3 fatty acids; Omega-7, omega-9 and saturated fatty acids
rs6547692	2	27734972	27512105	proxy	Mono-unsaturated fatty acids; Total fatty acids; 18:2, linoleic acid (LA); Omega-6 fatty acids; Ratio of bisallylic groups to total fatty acids; Other polyunsaturated fatty acids than 18:2; Omega-3 fatty acids; Omega-7, omega-9 and saturated fatty acids; palmitoleic acid (16:1n7); Palmitoleic acid (16:1n-7) levels; Gondoic acid (20:1n-9) levels; Docosapentaenoic acid (22:5n3)
rs10549495	2	27739880	27517014	proxy	Mono-unsaturated fatty acids; Total fatty acids; 18:2, linoleic acid (LA); Omega-6 fatty acids; Ratio of bisallylic groups to total fatty acids; Other polyunsaturated fatty acids than 18:2; Omega-3 fatty acids; Omega-7, omega-9 and saturated fatty acids; palmitoleic acid (16:1n7); Palmitoleic acid (16:1n-7) levels; Gondoic acid (20:1n-9) levels; Docosapentaenoic acid (22:5n3)
rs780096	2	27741072	27518205	proxy	Mono-unsaturated fatty acids; Total fatty acids; 18:2, linoleic acid (LA); Omega-6 fatty acids; Ratio of bisallylic groups to total fatty acids; Other polyunsaturated fatty acids than 18:2; Omega-3 fatty acids; Omega-7, omega-9 and saturated fatty acids; palmitoleic acid (16:1n7); Palmitoleic acid (16:1n-7) levels; Gondoic acid (20:1n-9) levels; Docosapentaenoic acid (22:5n3)
rs780095	2	27741105	27518238	proxy	Mono-unsaturated fatty acids; Total fatty acids; 18:2, linoleic acid (LA); Omega-6 fatty acids; Ratio of bisallylic groups to total fatty acids; Other polyunsaturated fatty acids than 18:2; Omega-3 fatty acids; Omega-7, omega-9 and saturated fatty acids; palmitoleic acid (16:1n7); Palmitoleic acid (16:1n-7) levels; Gondoic acid (20:1n-9) levels; Docosapentaenoic acid (22:5n3)
rs780094	2	27741237	27518370	proxy	Gondoic acid (20:1n-9) levels; Docosapentaenoic acid (22:5n3)
rs780094	2	27741237	27518370	lead variant	Gondoic acid (20:1n-9) levels; Docosapentaenoic acid (22:5n3)
rs17705107	2	27741237	27518370	alias rsid	Gondoic acid (20:1n-9) levels; Docosapentaenoic acid (22:5n3)
rs386613275	2	27741237	27518370	alias rsid	Gondoic acid (20:1n-9) levels; Docosapentaenoic acid (22:5n3)
rs59441336	2	27741237	27518370	alias rsid	Gondoic acid (20:1n-9) levels; Docosapentaenoic acid (22:5n3)
rs780093	2	27742603	27519736	lead variant	palmitoleic acid (16:1n7); Palmitoleic acid (16:1n-7) levels
rs780093	2	27742603	27519736	proxy	palmitoleic acid (16:1n7); Palmitoleic acid (16:1n-7) levels
rs386613274	2	27742603	27519736	alias rsid	palmitoleic acid (16:1n7); Palmitoleic acid (16:1n-7) levels
rs61268282	2	27742603	27519736	alias rsid	palmitoleic acid (16:1n7); Palmitoleic acid (16:1n-7) levels
rs8179238	2	27742603	27519736	alias rsid	palmitoleic acid (16:1n7); Palmitoleic acid (16:1n-7) levels
rs373060500	2	27744364	27521498	proxy	Mono-unsaturated fatty acids; Total fatty acids; 18:2, linoleic acid (LA); Omega-6 fatty acids; Ratio of bisallylic groups to total fatty acids; Other polyunsaturated fatty acids than 18:2; Omega-3 fatty acids; Omega-7, omega-9 and saturated fatty acids; palmitoleic acid (16:1n7); Palmitoleic acid (16:1n-7) levels; Gondoic acid (20:1n-9) levels; Docosapentaenoic acid (22:5n3)
rs34507360	2	27745764	27522913	proxy	Mono-unsaturated fatty acids; Total fatty acids; 18:2, linoleic acid (LA); Omega-6 fatty acids; Ratio of bisallylic groups to total fatty acids; Other polyunsaturated fatty acids than 18:2; Omega-3 fatty acids; Omega-7, omega-9 and saturated fatty acids; palmitoleic acid (16:1n7); Palmitoleic acid (16:1n-7) levels; Gondoic acid (20:1n-9) levels; Docosapentaenoic acid (22:5n3)
rs1260334	2	27748597	27525730	proxy	Mono-unsaturated fatty acids; Total fatty acids; 18:2, linoleic acid (LA); Omega-6 fatty acids; Ratio of bisallylic groups to total fatty acids; Other polyunsaturated fatty acids than 18:2; Omega-3 fatty acids; Omega-7, omega-9 and saturated fatty acids; palmitoleic acid (16:1n7); Palmitoleic acid (16:1n-7) levels; Gondoic acid (20:1n-9) levels; Docosapentaenoic acid (22:5n3)
rs1260333	2	27748624	27525757	proxy	Mono-unsaturated fatty acids; Total fatty acids; 18:2, linoleic acid (LA); Omega-6 fatty acids; Ratio of bisallylic groups to total fatty acids; Other polyunsaturated fatty acids than 18:2; Omega-3 fatty acids; Omega-7, omega-9 and saturated fatty acids; palmitoleic acid (16:1n7); Palmitoleic acid (16:1n-7) levels; Gondoic acid (20:1n-9) levels; Docosapentaenoic acid (22:5n3)
rs1313566	2	27748904	27526037	proxy	Mono-unsaturated fatty acids; Total fatty acids; 18:2, linoleic acid (LA); Omega-6 fatty acids; Ratio of bisallylic groups to total fatty acids; Other polyunsaturated fatty acids than 18:2; Omega-3 fatty acids; Omega-7, omega-9 and saturated fatty acids; Gamma-linolenic acid (18:3n6); palmitoleic acid (16:1n7); Palmitoleic acid (16:1n-7) levels; Gondoic acid (20:1n-9) levels; Docosapentaenoic aci…
rs11336847	2	27748992	27526126	proxy	Mono-unsaturated fatty acids; Total fatty acids; 18:2, linoleic acid (LA); Omega-6 fatty acids; Ratio of bisallylic groups to total fatty acids; Other polyunsaturated fatty acids than 18:2; Omega-3 fatty acids; Omega-7, omega-9 and saturated fatty acids; palmitoleic acid (16:1n7); Palmitoleic acid (16:1n-7) levels; Gondoic acid (20:1n-9) levels; Docosapentaenoic acid (22:5n3)
rs2950835	2	27750545	27527678	proxy	Mono-unsaturated fatty acids; Total fatty acids; 18:2, linoleic acid (LA); Omega-6 fatty acids; Ratio of bisallylic groups to total fatty acids; Other polyunsaturated fatty acids than 18:2; Omega-3 fatty acids; Omega-7, omega-9 and saturated fatty acids; palmitoleic acid (16:1n7); Palmitoleic acid (16:1n-7) levels; Gondoic acid (20:1n-9) levels; Docosapentaenoic acid (22:5n3)
rs2911711	2	27750546	27527679	proxy	Mono-unsaturated fatty acids; Total fatty acids; 18:2, linoleic acid (LA); Omega-6 fatty acids; Ratio of bisallylic groups to total fatty acids; Other polyunsaturated fatty acids than 18:2; Omega-3 fatty acids; Omega-7, omega-9 and saturated fatty acids; palmitoleic acid (16:1n7); Palmitoleic acid (16:1n-7) levels; Gondoic acid (20:1n-9) levels; Docosapentaenoic acid (22:5n3)
rs112590549	2	27750810	27527944	proxy	Mono-unsaturated fatty acids; Total fatty acids; 18:2, linoleic acid (LA); Omega-6 fatty acids; Ratio of bisallylic groups to total fatty acids; Other polyunsaturated fatty acids than 18:2; Omega-3 fatty acids; Omega-7, omega-9 and saturated fatty acids; palmitoleic acid (16:1n7); Palmitoleic acid (16:1n-7) levels; Gondoic acid (20:1n-9) levels; Docosapentaenoic acid (22:5n3)
rs11127048	2	27752463	27529596	proxy	palmitoleic acid (16:1n7); Palmitoleic acid (16:1n-7) levels; Gondoic acid (20:1n-9) levels; Docosapentaenoic acid (22:5n3)
rs6753534	2	27752871	27530004	proxy	palmitoleic acid (16:1n7); Palmitoleic acid (16:1n-7) levels
rs2099613	2	60983969	60756834	lead variant	Plasma omega-3 polyunsaturated fatty acid level (eicosapentaenoic acid)
rs11695051	2	73234432	73007303	proxy	lauric acid
rs11695051	2	73234432	73007303	lead variant	lauric acid
rs9309515	2	77618401	77391275	lead variant	Plasma omega-6 polyunsaturated fatty acid levels (linoleic acid)
rs12615694	2	134512362	133754791	proxy	palmitoleic acid (16:1n7)
rs79182081	2	134516803	133759232	proxy	palmitoleic acid (16:1n7)
rs12614516	2	134518354	133760783	proxy	palmitoleic acid (16:1n7)
rs12612332	2	134518573	133761002	proxy	palmitoleic acid (16:1n7)
rs12621239	2	134518737	133761166	proxy	palmitoleic acid (16:1n7)
rs3886664	2	134519368	133761797	proxy	palmitoleic acid (16:1n7)
rs77209234	2	134520179	133762608	proxy	palmitoleic acid (16:1n7)
rs75561508	2	134521288	133763717	proxy	palmitoleic acid (16:1n7)
rs74564104	2	134522844	133765273	proxy	palmitoleic acid (16:1n7)
rs79158219	2	134524732	133767161	proxy	palmitoleic acid (16:1n7)
rs79655603	2	134527611	133770040	proxy	palmitoleic acid (16:1n7)
rs6722456	2	134529091	133771520	proxy	palmitoleic acid (16:1n7)
rs6722456	2	134529091	133771520	lead variant	palmitoleic acid (16:1n7)
rs77647604	2	134530884	133773313	proxy	palmitoleic acid (16:1n7)
rs80012820	2	134532238	133774667	proxy	palmitoleic acid (16:1n7)
rs6749899	2	134533433	133775862	proxy	palmitoleic acid (16:1n7)
rs7559706	2	134534062	133776491	proxy	palmitoleic acid (16:1n7)
rs10174365	2	134535260	133777689	proxy	palmitoleic acid (16:1n7)
rs77960569	2	134536645	133779074	proxy	palmitoleic acid (16:1n7)
rs4233802	2	151135525	150279011	lead variant	Plasma omega-3 polyunsaturated fatty acid levels (docosahexaenoic acid)
rs1372436	2	151178895	150322381	lead variant	Plasma omega-3 polyunsaturated fatty acid levels (docosahexaenoic acid)
rs41272659	2	207634958	206770234	lead variant	Mono-unsaturated fatty acids
rs1864803	2	222035912	221171192	lead variant	Plasma omega-3 polyunsaturated fatty acid levels (docosahexaenoic acid)
rs10498120	2	222425620	221560900	proxy	eicosenoic acid
rs138020981	2	222428253	221563533	proxy	eicosenoic acid
rs72965055	2	222434266	221569546	proxy	eicosenoic acid
rs11687492	2	222434898	221570178	proxy	eicosenoic acid
rs6757033	2	222436223	221571503	proxy	eicosenoic acid
rs17365658	2	222451859	221587139	proxy	eicosenoic acid
rs62180611	2	222453765	221589045	proxy	eicosenoic acid
rs62180612	2	222453808	221589088	proxy	eicosenoic acid
rs57345621	2	222457596	221592877	proxy	eicosenoic acid
rs115078363	2	222457599	221592879	proxy	eicosenoic acid
rs62180616	2	222458654	221593934	proxy	eicosenoic acid
rs34820497	2	222471270	221606550	proxy	eicosenoic acid
rs4413150	2	222472041	221607321	proxy	eicosenoic acid
rs62178271	2	222475510	221610790	proxy	eicosenoic acid
rs62178272	2	222477607	221612887	proxy	eicosenoic acid
rs13403047	2	222478526	221613806	proxy	eicosenoic acid
rs17300372	2	222479220	221614500	proxy	eicosenoic acid
rs6729450	2	222481852	221617132	proxy	eicosenoic acid
rs62178274	2	222486527	221621807	proxy	eicosenoic acid
rs62178275	2	222486639	221621919	proxy	eicosenoic acid
rs75727232	2	222489585	221624865	proxy	eicosenoic acid
rs6748185	2	222491734	221627014	proxy	eicosenoic acid
rs9646875	2	222502137	221637417	proxy	eicosenoic acid
rs62178278	2	222509021	221644301	proxy	eicosenoic acid
rs713385	2	222510446	221645726	proxy	eicosenoic acid
rs140213736	2	222511708	221646988	proxy	eicosenoic acid
rs73993212	2	222521168	221656448	proxy	eicosenoic acid
rs34440628	2	222523887	221659167	proxy	eicosenoic acid
rs34440628	2	222523887	221659167	lead variant	eicosenoic acid
rs13030635	2	222524442	221659722	proxy	eicosenoic acid
rs10498121	2	222527540	221662820	proxy	eicosenoic acid
rs17374079	2	222530150	221665430	proxy	eicosenoic acid
rs66654519	2	222534219	221669499	proxy	eicosenoic acid
rs6708600	2	222534691	221669971	proxy	eicosenoic acid
rs72967155	2	222535637	221670917	proxy	eicosenoic acid
rs12477986	2	222536261	221671541	proxy	eicosenoic acid
rs13027652	2	222536406	221671686	proxy	eicosenoic acid
rs17374455	2	222538149	221673429	proxy	eicosenoic acid
rs6705320	2	222541155	221676435	proxy	eicosenoic acid
rs34359741	2	222544081	221679362	proxy	eicosenoic acid
rs79634242	2	222599362	221734642	proxy	eicosenoic acid
rs35002702	2	222624288	221759568	proxy	eicosenoic acid
rs148108446	2	222690493	221825773	proxy	eicosenoic acid
rs115879196	2	222703581	221838861	proxy	eicosenoic acid
rs139207455	2	222718937	221854218	proxy	eicosenoic acid
rs115033653	2	222748697	221883977	proxy	eicosenoic acid
rs115749845	2	222752237	221887517	proxy	eicosenoic acid
rs201135020	2	222770359	221905640	proxy	eicosenoic acid
rs79582880	2	222793515	221928796	proxy	eicosenoic acid
rs75273142	2	222794923	221930204	proxy	eicosenoic acid
rs112058687	2	222797995	221933276	proxy	eicosenoic acid
rs113634290	2	222799918	221935199	proxy	eicosenoic acid
rs75694113	2	222827369	221962650	proxy	eicosenoic acid
rs75895638	2	222845972	221981253	proxy	eicosenoic acid
rs76884805	2	222917717	222052998	proxy	eicosenoic acid
rs2396261	2	226545530	225680814	lead variant	Plasma omega-6 polyunsaturated fatty acid levels (linoleic acid)
rs10497175	2	NA	156068369	lead variant
rs7634260	3	9640458	9598774	lead variant	Delta-6 desaturase activity; Plasma omega-6 polyunsaturated fatty acid levels (dihomo-gamma-linolenic acid); Delta-5 desaturase activity
rs12714668	3	86890846	86841696	lead variant	Plasma omega-6 polyunsaturated fatty acid levels (arachidonic acid)
rs16839633	3	127693417	127974574	lead variant	Plasma omega-6 polyunsaturated fatty acid levels (linoleic acid)
rs60000382	3	142605998	142887157	proxy	Arachidonic acid (20:4n6)
rs2248811	3	142606942	142888100	proxy	Arachidonic acid (20:4n6)
rs2196900	3	142608087	142889245	proxy	Arachidonic acid (20:4n6)
rs6778966	3	142610610	142891768	proxy	Arachidonic acid (20:4n6)
rs147178331	3	142614240	142895399	proxy	Arachidonic acid (20:4n6)
rs2581634	3	142620928	142902086	proxy	Arachidonic acid (20:4n6)
rs11291664	3	142632346	142913505	proxy	Arachidonic acid (20:4n6)
rs2581624	3	142633869	142915027	proxy	Arachidonic acid (20:4n6)
rs2581624	3	142633869	142915027	lead variant	Arachidonic acid (20:4n6)
rs1373856	3	144920153	145202366	proxy	Stearate (18:0); 10-nonadecenoate (19:1n9); Oleate (18:1n9)
rs11719883	3	144922477	145204690	proxy	Stearate (18:0); 10-nonadecenoate (19:1n9); Oleate (18:1n9)
rs1445361	3	144924300	145206513	proxy	Stearate (18:0); 10-nonadecenoate (19:1n9); Oleate (18:1n9)
rs12634813	3	144924800	145207013	proxy	Stearate (18:0); 10-nonadecenoate (19:1n9); Oleate (18:1n9)
rs9875413	3	144927495	145209708	proxy	Stearate (18:0); 10-nonadecenoate (19:1n9); Oleate (18:1n9)
rs1867602	3	144927723	145209936	proxy	Stearate (18:0); 10-nonadecenoate (19:1n9); Oleate (18:1n9)
rs11340603	3	144928269	145210483	proxy	Stearate (18:0); 10-nonadecenoate (19:1n9); Oleate (18:1n9)
rs1822906	3	144928287	145210500	proxy	Stearate (18:0); 10-nonadecenoate (19:1n9); Oleate (18:1n9)
rs1348656	3	144933520	145215733	lead variant	Stearate (18:0); 10-nonadecenoate (19:1n9); Oleate (18:1n9)
rs1348656	3	144933520	145215733	proxy	Stearate (18:0); 10-nonadecenoate (19:1n9); Oleate (18:1n9)
rs17822764	3	144933520	145215733	alias rsid	Stearate (18:0); 10-nonadecenoate (19:1n9); Oleate (18:1n9)
rs60028965	3	144933520	145215733	alias rsid	Stearate (18:0); 10-nonadecenoate (19:1n9); Oleate (18:1n9)
rs2197456	3	144934142	145216355	proxy	Stearate (18:0); 10-nonadecenoate (19:1n9); Oleate (18:1n9)
rs1714518	3	158213423	158495634	proxy	Laurate (12:0)
rs6795376	3	158214471	158496682	proxy	Laurate (12:0)
rs11719037	3	158215141	158497352	proxy	Laurate (12:0)
rs6762860	3	158215542	158497753	proxy	Laurate (12:0)
rs12638438	3	158219834	158502045	proxy	Laurate (12:0)
rs9810887	3	158221710	158503921	proxy	Laurate (12:0)
rs7623732	3	158222436	158504647	proxy	Laurate (12:0)
rs7648618	3	158222838	158505049	proxy	Laurate (12:0)
rs9858318	3	158223291	158505502	proxy	Laurate (12:0)
rs9859129	3	158223794	158506005	proxy	Laurate (12:0)
rs9883657	3	158225999	158508210	proxy	Laurate (12:0)
rs9819134	3	158228272	158510483	proxy	Laurate (12:0)
rs9857535	3	158228797	158511008	proxy	Laurate (12:0)
rs74814411	3	158230907	158515352	proxy	Laurate (12:0)
rs200290953	3	158231218	158513429	proxy	Laurate (12:0)
rs140804332	3	158231706	158514604	proxy	Laurate (12:0)
rs145560394	3	158232393	55025188	proxy	Laurate (12:0)
rs200789377	3	158233388	158515599	proxy	Laurate (12:0)
rs6775834	3	158233937	158516148	proxy	Laurate (12:0)
rs6776507	3	158234419	158516630	proxy	Laurate (12:0)
rs2363655	3	158234747	158516958	proxy	Laurate (12:0)
rs35285903	3	158234980	158517192	proxy	Laurate (12:0)
rs11341682	3	158235385	158517597	proxy	Laurate (12:0)
rs6780010	3	158235416	158517627	proxy	Laurate (12:0)
rs12489496	3	158236244	158518455	proxy	Laurate (12:0)
rs112353818	3	158239479	158521691	proxy	Laurate (12:0)
rs6441206	3	158241071	158523282	lead variant	Laurate (12:0)
rs6441206	3	158241071	158523282	proxy	Laurate (12:0)
rs59578682	3	158241071	158523282	alias rsid	Laurate (12:0)
rs7639678	3	158241453	158523664	proxy	Laurate (12:0)
rs1595029	3	158241767	158523978	proxy	Laurate (12:0)
rs1595028	3	158241898	158524109	proxy	Laurate (12:0)
rs58733163	3	158244196	158526407	proxy	Laurate (12:0)
rs28375539	3	158244897	158527108	proxy	Laurate (12:0)
rs7620927	3	158245883	158528094	proxy	Laurate (12:0)
rs12637678	3	158248622	158530833	proxy	Laurate (12:0)
rs1714507	3	158251432	158533643	proxy	Laurate (12:0)
rs113931796	3	158253310	158535522	proxy	Laurate (12:0)
rs1656366	3	158260799	158543010	proxy	Laurate (12:0)
rs1656365	3	158263098	158545309	proxy	Laurate (12:0)
rs1714524	3	158273096	158555307	proxy	Laurate (12:0)
rs1656373	3	158273521	158555732	proxy	Laurate (12:0)
rs1435641	3	158275921	158558132	proxy	Laurate (12:0)
rs1656374	3	158283060	158565271	proxy	Laurate (12:0)
rs1656376	3	158284681	158566892	proxy	Laurate (12:0)
rs1656377	3	158285280	158567491	proxy	Laurate (12:0)
rs6444746	3	193495155	193777366	lead variant	Plasma omega-6 polyunsaturated fatty acid levels (gamma-linolenic acid)
rs16825624	3	NA	116795509	lead variant
rs9815041	3	NA	21259678	lead variant
rs144064722	4	73406173	72540456	lead variant	Omega-6 fatty acids; 18:2, linoleic acid (LA)
rs1398015	4	74757236	73891519	proxy	Omega-6 fatty acids
rs76246956	4	74783906	73918189	lead variant	Omega-6 fatty acids
rs76246956	4	74783906	73918189	proxy	Omega-6 fatty acids
rs115183538	4	74805105	73939388	proxy	Omega-6 fatty acids
rs13112683	4	140749745	139828591	lead variant	Plasma omega-6 polyunsaturated fatty acid levels (gamma-linolenic acid)
rs12503812	4	NA	181997411	lead variant
rs13435183	4	NA	188042792	lead variant
rs4864809	4	NA	53645746	lead variant
rs522501	4	NA	20495654	lead variant
rs7674515	4	NA	40062943	lead variant
rs367545614	5	16757065	16756956	proxy	Circulating odd-numbered chain saturated fatty acid levels (C17:0); Circulating odd-numbered chain saturated fatty acid levels (C15:0+C17:0)
rs374503202	5	16785483	16785374	proxy	Circulating odd-numbered chain saturated fatty acid levels (C17:0); Circulating odd-numbered chain saturated fatty acid levels (C15:0+C17:0)
rs115213830	5	16798525	16798416	proxy	Circulating odd-numbered chain saturated fatty acid levels (C17:0); Circulating odd-numbered chain saturated fatty acid levels (C15:0+C17:0)
rs192728672	5	16803016	16802907	proxy	Circulating odd-numbered chain saturated fatty acid levels (C17:0); Circulating odd-numbered chain saturated fatty acid levels (C15:0+C17:0)
rs138123183	5	16803150	16803041	proxy	Circulating odd-numbered chain saturated fatty acid levels (C17:0); Circulating odd-numbered chain saturated fatty acid levels (C15:0+C17:0)
rs138368939	5	16803500	16803391	proxy	Circulating odd-numbered chain saturated fatty acid levels (C17:0); Circulating odd-numbered chain saturated fatty acid levels (C15:0+C17:0)
rs13361131	5	16804980	16804871	proxy	Circulating odd-numbered chain saturated fatty acid levels (C17:0); Circulating odd-numbered chain saturated fatty acid levels (C15:0+C17:0)
rs13361131	5	16804980	16804871	lead variant	Circulating odd-numbered chain saturated fatty acid levels (C17:0); Circulating odd-numbered chain saturated fatty acid levels (C15:0+C17:0)
rs145854088	5	16805820	16805711	proxy	Circulating odd-numbered chain saturated fatty acid levels (C17:0); Circulating odd-numbered chain saturated fatty acid levels (C15:0+C17:0)
rs73055131	5	16805999	16805890	proxy	Circulating odd-numbered chain saturated fatty acid levels (C17:0); Circulating odd-numbered chain saturated fatty acid levels (C15:0+C17:0)
rs10045693	5	16806521	16806412	proxy	Circulating odd-numbered chain saturated fatty acid levels (C17:0); Circulating odd-numbered chain saturated fatty acid levels (C15:0+C17:0)
rs142183362	5	16807226	16807117	proxy	Circulating odd-numbered chain saturated fatty acid levels (C17:0); Circulating odd-numbered chain saturated fatty acid levels (C15:0+C17:0)
rs144299890	5	16810773	16810664	proxy	Circulating odd-numbered chain saturated fatty acid levels (C17:0); Circulating odd-numbered chain saturated fatty acid levels (C15:0+C17:0)
rs78416148	5	16813603	16813494	proxy	Circulating odd-numbered chain saturated fatty acid levels (C17:0); Circulating odd-numbered chain saturated fatty acid levels (C15:0+C17:0)
rs77753502	5	16813622	16813513	proxy	Circulating odd-numbered chain saturated fatty acid levels (C17:0); Circulating odd-numbered chain saturated fatty acid levels (C15:0+C17:0)
rs73756292	5	16813833	16813724	proxy	Circulating odd-numbered chain saturated fatty acid levels (C17:0); Circulating odd-numbered chain saturated fatty acid levels (C15:0+C17:0)
rs143111281	5	16814339	16814230	proxy	Circulating odd-numbered chain saturated fatty acid levels (C17:0); Circulating odd-numbered chain saturated fatty acid levels (C15:0+C17:0)
rs188233465	5	16814447	16814338	proxy	Circulating odd-numbered chain saturated fatty acid levels (C17:0); Circulating odd-numbered chain saturated fatty acid levels (C15:0+C17:0)
rs17278159	5	66012846	66717018	lead variant	Plasma omega-6 polyunsaturated fatty acid levels (linoleic acid)
rs1007500	5	66148984	66853156	lead variant	Plasma omega-6 polyunsaturated fatty acid levels (dihomo-gamma-linolenic acid); Delta-6 desaturase activity
rs72633961	5	74564190	75268365	proxy	Total fatty acids; Omega-6 fatty acids; 18:2, linoleic acid (LA)
rs10062361	5	74565153	75269328	proxy	Total fatty acids; Omega-6 fatty acids; 18:2, linoleic acid (LA)
rs10051260	5	74567359	75271534	lead variant	Total fatty acids
rs10051260	5	74567359	75271534	proxy	Total fatty acids
rs10462516	5	74567359	75271534	alias rsid	Total fatty acids
rs3857387	5	74567845	75272020	proxy	Total fatty acids; Omega-6 fatty acids; 18:2, linoleic acid (LA)
rs72633962	5	74569028	75273203	proxy	Total fatty acids; Omega-6 fatty acids; 18:2, linoleic acid (LA)
rs13356603	5	74569357	75273532	proxy	Total fatty acids; Omega-6 fatty acids; 18:2, linoleic acid (LA)
rs1551894	5	74570531	75274706	proxy	Total fatty acids; Omega-6 fatty acids; 18:2, linoleic acid (LA)
rs2052515	5	74571914	75276089	proxy	Total fatty acids; Omega-6 fatty acids; 18:2, linoleic acid (LA)
rs10056811	5	74605220	75309395	proxy	Total fatty acids; Omega-6 fatty acids; 18:2, linoleic acid (LA)
rs17671591	5	74615021	75319196	proxy	Total fatty acids; Omega-6 fatty acids; 18:2, linoleic acid (LA)
rs10474433	5	74616843	75321018	proxy	Total fatty acids; Omega-6 fatty acids; 18:2, linoleic acid (LA)
rs79856035	5	74617945	75322120	proxy	Total fatty acids; Omega-6 fatty acids; 18:2, linoleic acid (LA)
rs13358429	5	74618186	75322361	proxy	Total fatty acids; Omega-6 fatty acids; 18:2, linoleic acid (LA)
rs79225634	5	74619639	75323814	lead variant	Omega-6 fatty acids; 18:2, linoleic acid (LA)
rs79225634	5	74619639	75323814	proxy	Omega-6 fatty acids; 18:2, linoleic acid (LA)
rs7701925	5	74625512	75329687	proxy	Omega-6 fatty acids; 18:2, linoleic acid (LA)
rs201435918	5	74629162	75333338	proxy	Omega-6 fatty acids; 18:2, linoleic acid (LA)
rs7732854	5	74629532	75333707	proxy	Omega-6 fatty acids; 18:2, linoleic acid (LA)
rs28851300	5	74630189	75334364	proxy	Omega-6 fatty acids; 18:2, linoleic acid (LA)
rs17244813	5	74641090	75345266	proxy	Omega-6 fatty acids; 18:2, linoleic acid (LA)
rs10474434	5	74644681	75348856	proxy	Omega-6 fatty acids; 18:2, linoleic acid (LA)
rs17238484	5	74648496	75352671	proxy	Omega-6 fatty acids; 18:2, linoleic acid (LA)
rs10053643	5	74649498	75353673	proxy	Omega-6 fatty acids; 18:2, linoleic acid (LA)
rs146644745	5	74652754	75356930	proxy	Omega-6 fatty acids; 18:2, linoleic acid (LA)
rs10473972	5	74653462	75357637	proxy	Omega-6 fatty acids; 18:2, linoleic acid (LA)
rs4704224	5	74793511	75497686	proxy	Omega-6 fatty acids; 18:2, linoleic acid (LA)
rs9293656	5	74925162	75629337	proxy	Omega-6 fatty acids; 18:2, linoleic acid (LA)
rs2881301	5	93590268	94254563	lead variant	Plasma omega-3 polyunsaturated fatty acid levels (alphalinolenic acid)
rs164839	5	106988605	107652904	proxy	Pentadecanoate (15:0)
rs73200647	5	106991255	107655554	proxy	Pentadecanoate (15:0)
rs60027737	5	106992687	107656986	proxy	Pentadecanoate (15:0)
rs73200655	5	106997054	107661353	proxy	Pentadecanoate (15:0)
rs1363870	5	107001914	107666213	proxy	Pentadecanoate (15:0)
rs62357891	5	107010916	107675215	proxy	Pentadecanoate (15:0)
rs6887589	5	107011559	107675858	proxy	Pentadecanoate (15:0)
rs6887589	5	107011559	107675858	lead variant	Pentadecanoate (15:0)
rs386605752	5	107011559	107675858	alias rsid	Pentadecanoate (15:0)
rs56629284	5	107011559	107675858	alias rsid	Pentadecanoate (15:0)
rs57341997	5	107011559	107675858	alias rsid	Pentadecanoate (15:0)
rs6596744	5	107011958	107676257	proxy	Pentadecanoate (15:0)
rs7704700	5	107014175	107678474	proxy	Pentadecanoate (15:0)
rs17351329	5	107016120	107680419	proxy	Pentadecanoate (15:0)
rs190644289	5	107020714	107685013	proxy	Pentadecanoate (15:0)
rs148249758	5	107023762	107688062	proxy	Pentadecanoate (15:0)
rs73200677	5	107030903	107695202	proxy	Pentadecanoate (15:0)
rs59961335	5	107042328	107706627	proxy	Pentadecanoate (15:0)
rs1490836	5	107043063	107707362	proxy	Pentadecanoate (15:0)
rs62357937	5	107045438	107709737	proxy	Pentadecanoate (15:0)
rs62357938	5	107045449	107709748	proxy	Pentadecanoate (15:0)
rs62357939	5	107045464	107709763	proxy	Pentadecanoate (15:0)
rs143549982	5	107045824	107710123	proxy	Pentadecanoate (15:0)
rs62357940	5	107046218	107710517	proxy	Pentadecanoate (15:0)
rs11241696	5	122759862	123424168	lead variant	Plasma omega-3 polyunsaturated fatty acid levels (alphalinolenic acid)
rs17413459	5	143079208	143699643	lead variant	Plasma omega-6 polyunsaturated fatty acid levels (dihomo-gamma-linolenic acid); Delta-6 desaturase activity
rs6862531	5	143085953	143706388	lead variant	Plasma omega-6 polyunsaturated fatty acid levels (dihomo-gamma-linolenic acid); Delta-6 desaturase activity
rs10077799	5	158272083	158845075	lead variant	Delta-5 desaturase activity
rs17718324	5	NA	151678618	lead variant
rs1857869	5	NA	40093530	lead variant
rs435958	5	NA	74417384	lead variant
rs749125	5	NA	139787223	lead variant
rs316338	6	2837846	2837612	lead variant	Plasma omega-6 polyunsaturated fatty acid levels (gamma-linolenic acid)
rs147974084	6	4079415	4079181	proxy	cis-trans-18:2
rs77270666	6	4089286	4089052	proxy	cis-trans-18:2
rs4443542	6	4120864	4120630	proxy	cis-trans-18:2
rs11751668	6	4125474	4125240	proxy	cis-trans-18:2
rs6935587	6	4132602	4132368	proxy	cis-trans-18:2
rs3789215	6	4135096	4134862	proxy	cis-trans-18:2
rs3804317	6	4135342	4135108	proxy	cis-trans-18:2
rs5873911	6	4137432	4137199	proxy	cis-trans-18:2
rs9392552	6	4141572	4141338	lead variant	cis-trans-18:2
rs9392552	6	4141572	4141338	proxy	cis-trans-18:2
rs6916172	6	4141592	4141358	proxy	cis-trans-18:2
rs9503933	6	4142214	4141980	proxy	cis-trans-18:2
rs9503934	6	4142386	4142152	proxy	cis-trans-18:2
rs9378841	6	4143157	4142923	proxy	cis-trans-18:2
rs9378842	6	4143279	4143045	proxy	cis-trans-18:2
rs11752128	6	4143748	4143514	proxy	cis-trans-18:2
rs11754487	6	4143749	4143515	proxy	cis-trans-18:2
rs11754986	6	4143803	4143569	proxy	cis-trans-18:2
rs9392554	6	4144199	4143965	proxy	cis-trans-18:2
rs9392555	6	4144516	4144282	proxy	cis-trans-18:2
rs9405220	6	4144575	4144341	proxy	cis-trans-18:2
rs9405221	6	4144655	4144421	proxy	cis-trans-18:2
rs34472516	6	4145056	4144823	proxy	cis-trans-18:2
rs13437316	6	4145202	4144968	proxy	cis-trans-18:2
rs13437317	6	4145203	4144969	proxy	cis-trans-18:2
rs11753305	6	4145234	4145000	proxy	cis-trans-18:2
rs9503936	6	4145534	4145300	proxy	cis-trans-18:2
rs9378843	6	4146023	4145789	proxy	cis-trans-18:2
rs9392556	6	4146198	4145964	proxy	cis-trans-18:2
rs9405702	6	4146704	4146470	proxy	cis-trans-18:2
rs6932036	6	4147657	4147423	proxy	cis-trans-18:2
rs9378396	6	4148068	4147834	proxy	cis-trans-18:2
rs1007323	6	10953244	10953011	proxy	docosahexaenoic acid (22:6n3); docosapentaenoic acid (22:5n3); docosapentaenoic acid (22:5n6); eicosapentaenoic acid (20:5n3); docosapentaenoic acid (22:5n3); docosapentaenoic acid (22:5n6)
rs1225753	6	10956689	10956456	proxy	docosahexaenoic acid (22:6n3); docosapentaenoic acid (22:5n3); docosapentaenoic acid (22:5n6); eicosapentaenoic acid (20:5n3); docosapentaenoic acid (22:5n3); docosapentaenoic acid (22:5n6)
rs7745932	6	10958110	10957877	proxy	22:6, docosahexaenoic acid
rs150605628	6	10958443	10958211	proxy	22:6, docosahexaenoic acid
rs9368506	6	10958472	10958239	proxy	22:6, docosahexaenoic acid
rs6918936	6	10960158	10959925	proxy	eicosapentaenoic acid (20:5n3)
rs6920247	6	10960173	10959940	proxy	Docosapentaenoic acid (22:5n3); docosahexaenoic acid (22:6n3); docosapentaenoic acid (22:5n3); docosapentaenoic acid (22:5n6); eicosapentaenoic acid (20:5n3); docosapentaenoic acid (22:5n3); docosapentaenoic acid (22:5n6)
rs4713082	6	10961266	10961033	proxy	Docosapentaenoic acid (22:5n3); docosahexaenoic acid (22:6n3); docosapentaenoic acid (22:5n3); docosapentaenoic acid (22:5n6); eicosapentaenoic acid (20:5n3); docosapentaenoic acid (22:5n3); docosapentaenoic acid (22:5n6)
rs4711146	6	10961405	10961172	proxy	Docosapentaenoic acid (22:5n3); docosahexaenoic acid (22:6n3); docosapentaenoic acid (22:5n3); docosapentaenoic acid (22:5n6); eicosapentaenoic acid (20:5n3); docosapentaenoic acid (22:5n3); docosapentaenoic acid (22:5n6)
rs9791208	6	10961649	10961416	proxy	22:6, docosahexaenoic acid
rs140742954	6	10962875	10962643	proxy	22:6, docosahexaenoic acid
rs72823376	6	10963440	10963207	proxy	22:6, docosahexaenoic acid
rs9295733	6	10965447	10965214	proxy	Docosapentaenoic acid (22:5n3); docosahexaenoic acid (22:6n3); docosapentaenoic acid (22:5n3); docosapentaenoic acid (22:5n6); eicosapentaenoic acid (20:5n3); docosapentaenoic acid (22:5n3); docosapentaenoic acid (22:5n6)
rs2327325	6	10965654	10965421	proxy	22:6, docosahexaenoic acid
rs9468126	6	10966541	10966308	proxy	Docosapentaenoic acid (22:5n3); docosahexaenoic acid (22:6n3); docosapentaenoic acid (22:5n3); docosapentaenoic acid (22:5n6); eicosapentaenoic acid (20:5n3); docosapentaenoic acid (22:5n3); docosapentaenoic acid (22:5n6)
rs72823382	6	10967133	10966900	proxy	22:6, docosahexaenoic acid
rs9348766	6	10968582	10968349	proxy	22:6, docosahexaenoic acid
rs1238273	6	10968904	10968671	proxy	Docosapentaenoic acid (22:5n3); docosahexaenoic acid (22:6n3); docosapentaenoic acid (22:5n3); docosapentaenoic acid (22:5n6); eicosapentaenoic acid (20:5n3); docosapentaenoic acid (22:5n3); docosapentaenoic acid (22:5n6)
rs4713103	6	10969141	10968908	proxy	docosahexaenoic acid (22:6n3); docosapentaenoic acid (22:5n3); docosapentaenoic acid (22:5n6)
rs17674802	6	10969519	10969286	proxy	22:6, docosahexaenoic acid
rs77750357	6	10969795	10969562	proxy	22:6, docosahexaenoic acid
rs9461383	6	10969796	10969563	proxy	Docosapentaenoic acid (22:5n3); docosahexaenoic acid (22:6n3); docosapentaenoic acid (22:5n3); docosapentaenoic acid (22:5n6); eicosapentaenoic acid (20:5n3); docosapentaenoic acid (22:5n3); docosapentaenoic acid (22:5n6)
rs80331013	6	10970156	10969923	proxy	22:6, docosahexaenoic acid
rs201647454	6	10972032	10971800	proxy	Docosapentaenoic acid (22:5n3); docosahexaenoic acid (22:6n3); docosapentaenoic acid (22:5n3); docosapentaenoic acid (22:5n6); eicosapentaenoic acid (20:5n3); docosapentaenoic acid (22:5n3); docosapentaenoic acid (22:5n6)
rs146495690	6	10972036	10971803	proxy	Docosapentaenoic acid (22:5n3); docosahexaenoic acid (22:6n3); docosapentaenoic acid (22:5n3); docosapentaenoic acid (22:5n6); eicosapentaenoic acid (20:5n3); docosapentaenoic acid (22:5n3); docosapentaenoic acid (22:5n6)
rs3835256	6	10974449	10974217	proxy	docosahexaenoic acid (22:6n3); docosapentaenoic acid (22:5n3); docosapentaenoic acid (22:5n6); eicosapentaenoic acid (20:5n3); docosapentaenoic acid (22:5n3); docosapentaenoic acid (22:5n6)
rs9368512	6	10975032	10974799	proxy	Docosapentaenoic acid (22:5n3); docosahexaenoic acid (22:6n3); docosapentaenoic acid (22:5n3); docosapentaenoic acid (22:5n6); eicosapentaenoic acid (20:5n3); docosapentaenoic acid (22:5n3); docosapentaenoic acid (22:5n6)
rs9368513	6	10975796	10975563	proxy	Docosapentaenoic acid (22:5n3); docosahexaenoic acid (22:6n3); docosapentaenoic acid (22:5n3); docosapentaenoic acid (22:5n6); eicosapentaenoic acid (20:5n3); docosapentaenoic acid (22:5n3); docosapentaenoic acid (22:5n6)
rs9393821	6	10976924	10976691	proxy	22:6, docosahexaenoic acid
rs9393822	6	10977049	10976816	proxy	22:6, docosahexaenoic acid
rs1225717	6	10978240	10978007	proxy	docosahexaenoic acid (22:6n3); docosapentaenoic acid (22:5n3); docosapentaenoic acid (22:5n6); eicosapentaenoic acid (20:5n3); docosapentaenoic acid (22:5n3); docosapentaenoic acid (22:5n6)
rs66464172	6	10979018	10978785	proxy	Docosapentaenoic acid (22:5n3); docosahexaenoic acid (22:6n3); docosapentaenoic acid (22:5n3); docosapentaenoic acid (22:5n6); eicosapentaenoic acid (20:5n3); docosapentaenoic acid (22:5n3); docosapentaenoic acid (22:5n6)
rs8523	6	10981053	10980820	proxy	docosapentaenoic acid (22:5n3); docosapentaenoic acid (22:5n6)
rs8523	6	10981053	10980820	lead variant	docosapentaenoic acid (22:5n3); docosapentaenoic acid (22:5n6)
rs3173490	6	10981053	10980820	alias rsid	docosapentaenoic acid (22:5n3); docosapentaenoic acid (22:5n6)
rs59891428	6	10981053	10980820	alias rsid	docosapentaenoic acid (22:5n3); docosapentaenoic acid (22:5n6)
rs17606561	6	10982359	10982126	proxy	22:6, docosahexaenoic acid
rs1225737	6	10982652	10982419	proxy	Docosapentaenoic acid (22:5n3); docosahexaenoic acid (22:6n3); docosahexaenoic acid (22:6n3); docosapentaenoic acid (22:5n3); docosapentaenoic acid (22:5n6); eicosapentaenoic acid (20:5n3); docosapentaenoic acid (22:5n3); docosapentaenoic acid (22:5n6)
rs3734398	6	10982973	10982740	lead variant	Docosapentaenoic acid (22:5n3)
rs3734398	6	10982973	10982740	proxy	Docosapentaenoic acid (22:5n3)
rs17606589	6	10982973	10982740	alias rsid	Docosapentaenoic acid (22:5n3)
rs61103196	6	10982973	10982740	alias rsid	Docosapentaenoic acid (22:5n3)
rs4532436	6	10983971	10983738	proxy	Docosapentaenoic acid (22:5n3); docosahexaenoic acid (22:6n3); docosahexaenoic acid (22:6n3); docosapentaenoic acid (22:5n3); docosapentaenoic acid (22:5n6); eicosapentaenoic acid (20:5n3); docosapentaenoic acid (22:5n3); docosapentaenoic acid (22:5n6)
rs9379992	6	10984330	10984097	proxy	Docosapentaenoic acid (22:5n3); docosahexaenoic acid (22:6n3); docosahexaenoic acid (22:6n3); docosapentaenoic acid (22:5n3); docosapentaenoic acid (22:5n6); eicosapentaenoic acid (20:5n3); docosapentaenoic acid (22:5n3); docosapentaenoic acid (22:5n6)
rs28792430	6	10984964	10984731	proxy	22:6, docosahexaenoic acid
rs2093777	6	10985330	10985097	proxy	Docosahexaenoic acid (22:6n3); Eicosapentaenoic acid (20:5n3); docosapentaenoic acid (22:5n3); docosapentaenoic acid (22:5n6); eicosapentaenoic acid (20:5n3)
rs146632589	6	10986228	10985995	proxy	22:6, docosahexaenoic acid
rs9379996	6	10986812	10986579	proxy	Docosapentaenoic acid (22:5n3); docosahexaenoic acid (22:6n3); docosahexaenoic acid (22:6n3); docosapentaenoic acid (22:5n3); docosapentaenoic acid (22:5n6); eicosapentaenoic acid (20:5n3); docosapentaenoic acid (22:5n3); docosapentaenoic acid (22:5n6)
rs200230849	6	10987518	10987285	proxy	22:6, docosahexaenoic acid
rs2281591	6	10990493	10990260	lead variant	22:6, docosahexaenoic acid
rs2281591	6	10990493	10990260	proxy	22:6, docosahexaenoic acid
rs58988487	6	10991667	10991435	proxy	Docosapentaenoic acid (22:5n3); docosahexaenoic acid (22:6n3); docosahexaenoic acid (22:6n3); docosapentaenoic acid (22:5n3); docosapentaenoic acid (22:5n6); eicosapentaenoic acid (20:5n3); docosapentaenoic acid (22:5n3); docosapentaenoic acid (22:5n6)
rs3798707	6	10991935	10991702	proxy	Docosapentaenoic acid (22:5n3); docosahexaenoic acid (22:6n3); docosahexaenoic acid (22:6n3); docosapentaenoic acid (22:5n3); docosapentaenoic acid (22:5n6); eicosapentaenoic acid (20:5n3); docosapentaenoic acid (22:5n3); docosapentaenoic acid (22:5n6)
rs142566314	6	10992650	10992418	proxy	22:6, docosahexaenoic acid
rs2236212	6	10995015	10994782	lead variant	Docosahexaenoic acid (22:6n3)
rs2236212	6	10995015	10994782	proxy	Docosahexaenoic acid (22:6n3)
rs111168649	6	10995015	10994782	alias rsid	Docosahexaenoic acid (22:6n3)
rs17606663	6	10995015	10994782	alias rsid	Docosahexaenoic acid (22:6n3)
rs57519935	6	10995015	10994782	alias rsid	Docosahexaenoic acid (22:6n3)
rs58217655	6	10995015	10994782	alias rsid	Docosahexaenoic acid (22:6n3)
rs138162676	6	10995595	10995363	proxy	22:6, docosahexaenoic acid
rs9295741	6	10997166	10996933	proxy	Docosahexaenoic acid (22:6n3); Eicosapentaenoic acid (20:5n3); docosapentaenoic acid (22:5n3); docosapentaenoic acid (22:5n6); eicosapentaenoic acid (20:5n3)
rs61624919	6	10997823	10997590	proxy	Docosapentaenoic acid (22:5n3); docosahexaenoic acid (22:6n3); docosahexaenoic acid (22:6n3); docosapentaenoic acid (22:5n3); docosapentaenoic acid (22:5n6); eicosapentaenoic acid (20:5n3); docosapentaenoic acid (22:5n3); docosapentaenoic acid (22:5n6)
rs9918362	6	10999650	10999417	proxy	Docosapentaenoic acid (22:5n3); docosahexaenoic acid (22:6n3); docosahexaenoic acid (22:6n3); docosapentaenoic acid (22:5n3); docosapentaenoic acid (22:5n6); eicosapentaenoic acid (20:5n3); docosapentaenoic acid (22:5n3); docosapentaenoic acid (22:5n6)
rs3798711	6	11002810	11002577	proxy	Docosapentaenoic acid (22:5n3); docosahexaenoic acid (22:6n3); docosahexaenoic acid (22:6n3); docosapentaenoic acid (22:5n3); docosapentaenoic acid (22:5n6); eicosapentaenoic acid (20:5n3); docosapentaenoic acid (22:5n3); docosapentaenoic acid (22:5n6)
rs4495264	6	11003731	11003498	proxy	22:6, docosahexaenoic acid
rs1323739	6	11004561	11004328	proxy	Docosahexaenoic acid (22:6n3); Eicosapentaenoic acid (20:5n3); docosapentaenoic acid (22:5n3); docosapentaenoic acid (22:5n6); eicosapentaenoic acid (20:5n3)
rs2295601	6	11005686	11005453	proxy	22:6, docosahexaenoic acid
rs2295602	6	11005842	11005609	proxy	Docosapentaenoic acid (22:5n3); docosahexaenoic acid (22:6n3); docosahexaenoic acid (22:6n3); docosapentaenoic acid (22:5n3); docosapentaenoic acid (22:5n6); eicosapentaenoic acid (20:5n3); docosapentaenoic acid (22:5n3); docosapentaenoic acid (22:5n6)
rs67580629	6	11006026	11005793	proxy	Docosahexaenoic acid (22:6n3); Eicosapentaenoic acid (20:5n3); docosapentaenoic acid (22:5n3); docosapentaenoic acid (22:5n6); eicosapentaenoic acid (20:5n3)
rs3798713	6	11008622	11008389	lead variant	Eicosapentaenoic acid (20:5n3)
rs3798713	6	11008622	11008389	proxy	Eicosapentaenoic acid (20:5n3)
rs9295752	6	11010800	11010567	proxy	Docosapentaenoic acid (22:5n3); docosahexaenoic acid (22:6n3); docosahexaenoic acid (22:6n3); docosapentaenoic acid (22:5n3); docosapentaenoic acid (22:5n6); eicosapentaenoic acid (20:5n3); docosapentaenoic acid (22:5n3); docosapentaenoic acid (22:5n6)
rs9380025	6	11011074	11010841	proxy	Docosapentaenoic acid (22:5n3)
rs3945981	6	11011405	11011172	proxy	Docosapentaenoic acid (22:5n3); docosahexaenoic acid (22:6n3); docosahexaenoic acid (22:6n3); docosapentaenoic acid (22:5n3); docosapentaenoic acid (22:5n6); eicosapentaenoic acid (20:5n3); docosapentaenoic acid (22:5n3); docosapentaenoic acid (22:5n6)
rs7756794	6	11011531	11011298	proxy	Docosapentaenoic acid (22:5n3); docosahexaenoic acid (22:6n3); docosahexaenoic acid (22:6n3); docosapentaenoic acid (22:5n3); docosapentaenoic acid (22:5n6); eicosapentaenoic acid (20:5n3); docosapentaenoic acid (22:5n3); docosapentaenoic acid (22:5n6)
rs953413	6	11012859	11012626	proxy	Docosapentaenoic acid (22:5n3); docosahexaenoic acid (22:6n3); docosahexaenoic acid (22:6n3); docosapentaenoic acid (22:5n3); docosapentaenoic acid (22:5n6); eicosapentaenoic acid (20:5n3); docosapentaenoic acid (22:5n3); docosapentaenoic acid (22:5n6)
rs7743830	6	11014220	11013987	proxy	Docosapentaenoic acid (22:5n3); docosahexaenoic acid (22:6n3); docosahexaenoic acid (22:6n3); docosapentaenoic acid (22:5n3); docosapentaenoic acid (22:5n6); eicosapentaenoic acid (20:5n3); docosapentaenoic acid (22:5n3); docosapentaenoic acid (22:5n6)
rs1570069	6	11017825	11017592	proxy	Docosapentaenoic acid (22:5n3); docosahexaenoic acid (22:6n3); docosahexaenoic acid (22:6n3); docosapentaenoic acid (22:5n3); docosapentaenoic acid (22:5n6); eicosapentaenoic acid (20:5n3); docosapentaenoic acid (22:5n3); docosapentaenoic acid (22:5n6)
rs113673873	6	11020416	11020184	proxy	Docosapentaenoic acid (22:5n3); docosahexaenoic acid (22:6n3); docosapentaenoic acid (22:5n3); docosapentaenoic acid (22:5n6)
rs3756963	6	11022154	11021921	proxy	22:6, docosahexaenoic acid
rs2180725	6	11025420	11025187	proxy	22:6, docosahexaenoic acid
rs9295754	6	11027742	11027509	proxy	22:6, docosahexaenoic acid
rs35460883	6	11027942	11027710	proxy	Docosapentaenoic acid (22:5n3); docosahexaenoic acid (22:6n3); docosapentaenoic acid (22:5n3); docosapentaenoic acid (22:5n6)
rs60376022	6	11027949	11027716	proxy	Docosapentaenoic acid (22:5n3); docosahexaenoic acid (22:6n3); docosapentaenoic acid (22:5n3); docosapentaenoic acid (22:5n6)
rs2208338	6	11028654	11028421	proxy	22:6, docosahexaenoic acid
rs4640881	6	11033028	11032795	proxy	22:6, docosahexaenoic acid
rs3778167	6	11033468	11033235	proxy	Docosapentaenoic acid (22:5n3); docosahexaenoic acid (22:6n3); docosahexaenoic acid (22:6n3); docosapentaenoic acid (22:5n3); docosapentaenoic acid (22:5n6); eicosapentaenoic acid (20:5n3); docosapentaenoic acid (22:5n3); docosapentaenoic acid (22:5n6)
rs9295757	6	11033625	11033392	proxy	22:6, docosahexaenoic acid
rs3839412	6	11036316	11036084	proxy	22:6, docosahexaenoic acid
rs3798718	6	11036447	11036214	proxy	22:6, docosahexaenoic acid
rs3798719	6	11036825	11036592	proxy	22:6, docosahexaenoic acid
rs3839413	6	11037144	11036912	proxy	22:6, docosahexaenoic acid
rs7744073	6	11038292	11038059	proxy	22:6, docosahexaenoic acid
rs7744440	6	11038511	11038278	proxy	22:6, docosahexaenoic acid
rs3798720	6	11040002	11039769	proxy	Docosapentaenoic acid (22:5n3); docosahexaenoic acid (22:6n3); docosahexaenoic acid (22:6n3); docosapentaenoic acid (22:5n3); docosapentaenoic acid (22:5n6); eicosapentaenoic acid (20:5n3); docosapentaenoic acid (22:5n3); docosapentaenoic acid (22:5n6)
rs3798721	6	11040183	11039950	proxy	22:6, docosahexaenoic acid
rs3798722	6	11040423	11040190	proxy	22:6, docosahexaenoic acid
rs57082372	6	11040668	11040435	proxy	22:6, docosahexaenoic acid
rs28444611	6	11040767	11040534	proxy	22:6, docosahexaenoic acid
rs3798723	6	11041720	11041487	proxy	22:6, docosahexaenoic acid
rs9366716	6	11042418	11042185	proxy	22:6, docosahexaenoic acid
rs9393903	6	11042909	11042676	proxy	22:6, docosahexaenoic acid
rs9468308	6	11044068	11043835	proxy	22:6, docosahexaenoic acid
rs115367234	6	11044658	11044425	proxy	Docosahexaenoic acid (22:6n3); Eicosapentaenoic acid (20:5n3); docosapentaenoic acid (22:5n3); docosapentaenoic acid (22:5n6); eicosapentaenoic acid (20:5n3)
rs9295763	6	11045192	11044959	proxy	Docosapentaenoic acid (22:5n3); docosahexaenoic acid (22:6n3); docosapentaenoic acid (22:5n3); docosapentaenoic acid (22:5n6)
rs9295764	6	11045196	11044963	proxy	Docosapentaenoic acid (22:5n3); docosahexaenoic acid (22:6n3); docosapentaenoic acid (22:5n3); docosapentaenoic acid (22:5n6)
rs1812685	6	11047476	11047243	proxy	Docosapentaenoic acid (22:5n3); docosahexaenoic acid (22:6n3); docosapentaenoic acid (22:5n3); docosapentaenoic acid (22:5n6)
rs113406923	6	11047869	11047637	proxy	Docosahexaenoic acid (22:6n3); Eicosapentaenoic acid (20:5n3); docosapentaenoic acid (22:5n3); docosapentaenoic acid (22:5n6); eicosapentaenoic acid (20:5n3)
rs6920155	6	11047956	11047723	proxy	Docosahexaenoic acid (22:6n3); Eicosapentaenoic acid (20:5n3); docosapentaenoic acid (22:5n3); docosapentaenoic acid (22:5n6); eicosapentaenoic acid (20:5n3)
rs147535679	6	11048825	11048593	proxy	22:6, docosahexaenoic acid
rs2147041	6	11050523	11050290	proxy	Docosapentaenoic acid (22:5n3); docosahexaenoic acid (22:6n3); docosapentaenoic acid (22:5n3); docosapentaenoic acid (22:5n6)
rs4601123	6	11050803	11050570	proxy	22:6, docosahexaenoic acid
rs6456810	6	11052418	11052185	proxy	Docosapentaenoic acid (22:5n3); docosahexaenoic acid (22:6n3); docosapentaenoic acid (22:5n3); docosapentaenoic acid (22:5n6)
rs201282143	6	11052999	11052767	proxy	Docosapentaenoic acid (22:5n3); docosahexaenoic acid (22:6n3)
rs146655629	6	11054745	11054512	proxy	22:6, docosahexaenoic acid
rs17675322	6	11059185	11058952	proxy	Docosapentaenoic acid (22:5n3); docosahexaenoic acid (22:6n3)
rs59542081	6	11059209	11058976	proxy	Docosapentaenoic acid (22:5n3); docosahexaenoic acid (22:6n3)
rs57549068	6	11059210	11058977	proxy	Docosapentaenoic acid (22:5n3); docosahexaenoic acid (22:6n3)
rs9368564	6	11060283	11060050	proxy	22:6, docosahexaenoic acid
rs9380073	6	11062150	11061917	proxy	22:6, docosahexaenoic acid
rs9380074	6	11062201	11061968	proxy	Docosapentaenoic acid (22:5n3); docosahexaenoic acid (22:6n3)
rs7752895	6	11064780	11064547	proxy	Docosapentaenoic acid (22:5n3); docosahexaenoic acid (22:6n3)
rs6900220	6	11065138	11064905	proxy	Docosapentaenoic acid (22:5n3); docosahexaenoic acid (22:6n3)
rs9393915	6	11072322	11072089	proxy	22:6, docosahexaenoic acid
rs34504196	6	11072714	11072482	proxy	Docosapentaenoic acid (22:5n3); docosahexaenoic acid (22:6n3)
rs2327333	6	11072895	11072662	proxy	Docosapentaenoic acid (22:5n3); docosahexaenoic acid (22:6n3)
rs7767047	6	11073223	11072990	proxy	Docosapentaenoic acid (22:5n3); docosahexaenoic acid (22:6n3)
rs4713165	6	11074302	11074069	proxy	Docosahexaenoic acid (22:6n3); Eicosapentaenoic acid (20:5n3); docosapentaenoic acid (22:5n3); docosapentaenoic acid (22:5n6); eicosapentaenoic acid (20:5n3)
rs4711171	6	11074347	11074114	proxy	docosahexaenoic acid (22:6n3)
rs2024980	6	11074688	11074455	proxy	Docosahexaenoic acid (22:6n3); Eicosapentaenoic acid (20:5n3); docosapentaenoic acid (22:5n3); docosapentaenoic acid (22:5n6); eicosapentaenoic acid (20:5n3)
rs57896541	6	11075017	11074784	proxy	Docosapentaenoic acid (22:5n3); docosahexaenoic acid (22:6n3)
rs60273772	6	11075152	11074919	proxy	Docosahexaenoic acid (22:6n3); Eicosapentaenoic acid (20:5n3); docosapentaenoic acid (22:5n3); docosapentaenoic acid (22:5n6); eicosapentaenoic acid (20:5n3)
rs61390967	6	11075200	11074967	proxy	Docosahexaenoic acid (22:6n3); Eicosapentaenoic acid (20:5n3); docosapentaenoic acid (22:5n3); docosapentaenoic acid (22:5n6); eicosapentaenoic acid (20:5n3)
rs1321535	6	11076026	11075793	proxy	docosapentaenoic acid (22:5n3); docosapentaenoic acid (22:5n6); eicosapentaenoic acid (20:5n3)
rs17675361	6	11078237	11078004	proxy	22:6, docosahexaenoic acid
rs12665478	6	11080825	11080592	proxy	Docosahexaenoic acid (22:6n3); Eicosapentaenoic acid (20:5n3); docosapentaenoic acid (22:5n3); docosapentaenoic acid (22:5n6); eicosapentaenoic acid (20:5n3)
rs9348807	6	11082322	11082089	proxy	Docosapentaenoic acid (22:5n3); docosahexaenoic acid (22:6n3)
rs12526913	6	11082924	11082691	proxy	Docosapentaenoic acid (22:5n3); docosahexaenoic acid (22:6n3)
rs9348808	6	11083472	11083239	proxy	Docosapentaenoic acid (22:5n3); docosahexaenoic acid (22:6n3)
rs9357069	6	11083486	11083253	proxy	Docosahexaenoic acid (22:6n3); Eicosapentaenoic acid (20:5n3); docosapentaenoic acid (22:5n3); docosapentaenoic acid (22:5n6); eicosapentaenoic acid (20:5n3)
rs4713169	6	11084554	11084321	proxy	Docosapentaenoic acid (22:5n3); docosahexaenoic acid (22:6n3)
rs59411870	6	11085334	11085102	proxy	Docosapentaenoic acid (22:5n3); docosahexaenoic acid (22:6n3)
rs4713170	6	11085511	11085278	proxy	Docosapentaenoic acid (22:5n3); docosahexaenoic acid (22:6n3)
rs7770142	6	11086033	11085800	proxy	Docosahexaenoic acid (22:6n3); Eicosapentaenoic acid (20:5n3); docosapentaenoic acid (22:5n3); docosapentaenoic acid (22:5n6); eicosapentaenoic acid (20:5n3)
rs9366722	6	11087780	11087547	proxy	22:6, docosahexaenoic acid
rs58664468	6	11088007	11087774	proxy	22:6, docosahexaenoic acid
rs55914027	6	11088421	11088188	proxy	Docosapentaenoic acid (22:5n3); docosahexaenoic acid (22:6n3)
rs56190003	6	11088533	11088300	proxy	Docosahexaenoic acid (22:6n3); Eicosapentaenoic acid (20:5n3); docosapentaenoic acid (22:5n3); docosapentaenoic acid (22:5n6); eicosapentaenoic acid (20:5n3)
rs12660775	6	11088903	11088670	proxy	22:6, docosahexaenoic acid
rs4711177	6	11089128	11088895	proxy	Docosapentaenoic acid (22:5n3); docosahexaenoic acid (22:6n3)
rs7749669	6	11089229	11088996	proxy	22:6, docosahexaenoic acid
rs7748694	6	11089338	11089105	proxy	22:6, docosahexaenoic acid
rs7749936	6	11089345	11089112	proxy	22:6, docosahexaenoic acid
rs111676697	6	11089529	11089296	proxy	22:6, docosahexaenoic acid
rs6456640	6	24981582	24981354	proxy	Omega-7, omega-9 and saturated fatty acids
rs9358815	6	24983490	24983262	proxy	Omega-7, omega-9 and saturated fatty acids
rs9295639	6	24984938	24984710	proxy	Omega-7, omega-9 and saturated fatty acids
rs2209932	6	24985330	24985102	proxy	Omega-7, omega-9 and saturated fatty acids
rs2894032	6	24985476	24985248	proxy	Omega-7, omega-9 and saturated fatty acids
rs7768143	6	24987214	24986986	proxy	Omega-7, omega-9 and saturated fatty acids
rs9358816	6	24988520	24988292	proxy	Omega-7, omega-9 and saturated fatty acids
rs9358816	6	24988520	24988292	lead variant	Omega-7, omega-9 and saturated fatty acids
rs60540424	6	24988520	24988292	alias rsid	Omega-7, omega-9 and saturated fatty acids
rs4712870	6	24988901	24988673	proxy	Omega-7, omega-9 and saturated fatty acids
rs7740315	6	24989223	24988995	proxy	Omega-7, omega-9 and saturated fatty acids
rs9366591	6	24989999	24989771	proxy	Omega-7, omega-9 and saturated fatty acids
rs12192232	6	24990005	24989777	proxy	Omega-7, omega-9 and saturated fatty acids
rs9295640	6	24990240	24990012	proxy	Omega-7, omega-9 and saturated fatty acids
rs4712871	6	24990605	24990377	proxy	Omega-7, omega-9 and saturated fatty acids
rs4712872	6	24990786	24990558	proxy	Omega-7, omega-9 and saturated fatty acids
rs9295641	6	24993306	24993078	proxy	Omega-7, omega-9 and saturated fatty acids
rs4712876	6	24995957	24995729	proxy	Omega-7, omega-9 and saturated fatty acids
rs6935286	6	24996338	24996110	proxy	Omega-7, omega-9 and saturated fatty acids
rs4476815	6	26260070	26259842	lead variant	Plasma omega-6 polyunsaturated fatty acid levels (linoleic acid)
rs4713428	6	31020933	31053156	lead variant	Plasma omega-3 polyunsaturated fatty acid level (eicosapentaenoic acid)
rs16889362	6	36965705	36997929	lead variant	Plasma omega-6 polyunsaturated fatty acid levels (linoleic acid)
rs2031365	6	87805592	87095874	lead variant	Plasma omega-6 polyunsaturated fatty acid levels (gamma-linolenic acid)
rs1080261	6	110851976	110530773	lead variant	Plasma omega-6 polyunsaturated fatty acid levels (arachidonic acid)
rs9942436	6	113641221	113320019	lead variant	Plasma omega-6 polyunsaturated fatty acid levels (arachidonic acid)
rs2637523	6	113645875	113324673	lead variant	Plasma omega-6 polyunsaturated fatty acid levels (arachidonic acid)
rs12153970	6	NA	32950679	lead variant	Plasma omega-3 polyunsaturated fatty acid levels (docosahexaenoic acid)
rs7774711	6	NA	10964788	lead variant	Docosahexaenoate (DHA, 22:6n3)
rs1222955	6	NA	101717454	lead variant
rs13191834	6	NA	136539593	lead variant
rs2489629	6	NA	127155572	lead variant
rs2842846	6	NA	113315028	lead variant
rs3800433	6	NA	35033359	lead variant
rs4493732	6	NA	162483133	lead variant
rs60545306	6	NA	10964788	alias rsid	Docosahexaenoate (DHA, 22:6n3)
rs6918629	6	NA	23373986	lead variant
rs6921231	6	NA	39173437	lead variant
rs9461382	6	NA	10964788	alias rsid	Docosahexaenoate (DHA, 22:6n3)
rs12535608	7	17727580	17687956	lead variant	Plasma omega-6 polyunsaturated fatty acid levels (gamma-linolenic acid)
rs6959513	7	88565816	88936502	proxy	oleic acid; monounsaturated fatty acid
rs73397358	7	88569271	88939957	proxy	oleic acid; monounsaturated fatty acid
rs4728793	7	88572510	88943196	proxy	oleic acid; monounsaturated fatty acid
rs4727194	7	88572624	88943310	proxy	oleic acid; monounsaturated fatty acid
rs12540166	7	88573021	88943707	proxy	oleic acid; monounsaturated fatty acid
rs4728794	7	88573446	88944132	proxy	oleic acid; monounsaturated fatty acid
rs12535041	7	88573471	88944157	proxy	oleic acid; monounsaturated fatty acid
rs12535041	7	88573471	88944157	lead variant	oleic acid; monounsaturated fatty acid
rs58404079	7	88573471	88944157	alias rsid	oleic acid; monounsaturated fatty acid
rs7785253	7	88574893	88945579	proxy	oleic acid; monounsaturated fatty acid
rs7778626	7	88587805	88958491	proxy	oleic acid; monounsaturated fatty acid
rs409224	7	101865210	102221930	lead variant	Plasma omega-3 polyunsaturated fatty acid levels (docosahexaenoic acid); Plasma omega-3 polyunsaturated fatty acid level (eicosapentaenoic acid)
rs427941	7	101882095	102238815	lead variant	Plasma omega-3 polyunsaturated fatty acid level (eicosapentaenoic acid)
rs864428	7	136925471	137240724	lead variant	Heptanoate (7:0)
rs864428	7	136925471	137240724	proxy	Heptanoate (7:0)
rs10362265	7	136925471	137240724	alias rsid	Heptanoate (7:0)
rs1162123	7	136925471	137240724	alias rsid	Heptanoate (7:0)
rs1653007	7	136925471	137240724	alias rsid	Heptanoate (7:0)
rs386617865	7	136925471	137240724	alias rsid	Heptanoate (7:0)
rs11772540	7	136930355	137245608	proxy	Heptanoate (7:0)
rs322301	7	136932185	137247438	proxy	Heptanoate (7:0)
rs322298	7	136933670	137248923	proxy	Heptanoate (7:0)
rs1367596	7	136934388	137249641	proxy	Heptanoate (7:0)
rs9969120	7	NA	86361051	lead variant
rs11985561	8	3452262	3594740	lead variant	Plasma omega-3 polyunsaturated fatty acid levels (alphalinolenic acid)
rs78810414	8	19871113	20013602	proxy	Omega-7, omega-9 and saturated fatty acids; Mono-unsaturated fatty acids; Total fatty acids
rs141287949	8	19874932	20017422	proxy	Omega-7, omega-9 and saturated fatty acids; Mono-unsaturated fatty acids; Total fatty acids
rs28675909	8	19876234	20018723	proxy	Omega-7, omega-9 and saturated fatty acids; Mono-unsaturated fatty acids; Total fatty acids
rs79198716	8	19876264	20018753	proxy	Omega-7, omega-9 and saturated fatty acids; Mono-unsaturated fatty acids; Total fatty acids
rs78300069	8	19876524	20019013	proxy	Omega-7, omega-9 and saturated fatty acids; Mono-unsaturated fatty acids; Total fatty acids
rs76737188	8	19876594	20019083	proxy	Omega-7, omega-9 and saturated fatty acids; Mono-unsaturated fatty acids; Total fatty acids
rs7016880	8	19876746	20019235	proxy	Omega-7, omega-9 and saturated fatty acids; Mono-unsaturated fatty acids; Total fatty acids
rs7007609	8	19876797	20019286	proxy	Omega-7, omega-9 and saturated fatty acids; Mono-unsaturated fatty acids; Total fatty acids
rs7007797	8	19876970	20019459	proxy	Omega-7, omega-9 and saturated fatty acids; Mono-unsaturated fatty acids; Total fatty acids
rs7004149	8	19877208	20019697	proxy	Omega-7, omega-9 and saturated fatty acids; Mono-unsaturated fatty acids; Total fatty acids
rs7004158	8	19877233	20019722	proxy	Omega-7, omega-9 and saturated fatty acids; Mono-unsaturated fatty acids; Total fatty acids
rs6983430	8	19877253	20019742	proxy	Omega-7, omega-9 and saturated fatty acids; Mono-unsaturated fatty acids; Total fatty acids
rs77219697	8	19877461	20019950	proxy	Omega-7, omega-9 and saturated fatty acids; Mono-unsaturated fatty acids; Total fatty acids
rs12678603	8	19877732	20020221	proxy	Omega-7, omega-9 and saturated fatty acids; Mono-unsaturated fatty acids; Total fatty acids
rs12678604	8	19877773	20020262	proxy	Omega-7, omega-9 and saturated fatty acids; Mono-unsaturated fatty acids; Total fatty acids
rs112994260	8	19878704	20021193	proxy	Omega-7, omega-9 and saturated fatty acids; Mono-unsaturated fatty acids; Total fatty acids
rs142117848	8	19878870	20021359	proxy	Omega-7, omega-9 and saturated fatty acids; Mono-unsaturated fatty acids; Total fatty acids
rs75082673	8	19879809	20022298	proxy	Omega-7, omega-9 and saturated fatty acids; Mono-unsaturated fatty acids; Total fatty acids
rs11989309	8	19880330	20022819	proxy	Omega-7, omega-9 and saturated fatty acids; Mono-unsaturated fatty acids; Total fatty acids
rs75675187	8	19880726	20023215	proxy	Omega-7, omega-9 and saturated fatty acids; Mono-unsaturated fatty acids; Total fatty acids
rs74511360	8	19881040	20023529	proxy	Omega-7, omega-9 and saturated fatty acids; Mono-unsaturated fatty acids; Total fatty acids
rs78404258	8	19881058	20023547	proxy	Omega-7, omega-9 and saturated fatty acids; Mono-unsaturated fatty acids; Total fatty acids
rs74615535	8	19881236	20023725	proxy	Omega-7, omega-9 and saturated fatty acids; Mono-unsaturated fatty acids; Total fatty acids
rs60223219	8	19881801	20024290	proxy	Omega-7, omega-9 and saturated fatty acids; Mono-unsaturated fatty acids; Total fatty acids
rs7816447	8	19882950	20025439	proxy	Omega-7, omega-9 and saturated fatty acids; Mono-unsaturated fatty acids; Total fatty acids
rs114650503	8	19884257	20026746	proxy	Omega-7, omega-9 and saturated fatty acids; Mono-unsaturated fatty acids; Total fatty acids
rs9644639	8	19884947	20027436	proxy	Omega-7, omega-9 and saturated fatty acids; Mono-unsaturated fatty acids; Total fatty acids
rs114366307	8	19885726	20028215	proxy	Omega-7, omega-9 and saturated fatty acids; Mono-unsaturated fatty acids; Total fatty acids
rs138022915	8	19885934	20028423	proxy	Omega-7, omega-9 and saturated fatty acids; Mono-unsaturated fatty acids; Total fatty acids
rs11995475	8	19886688	20029177	proxy	Omega-7, omega-9 and saturated fatty acids; Mono-unsaturated fatty acids; Total fatty acids
rs75469215	8	19887162	20029651	proxy	Omega-7, omega-9 and saturated fatty acids; Mono-unsaturated fatty acids; Total fatty acids
rs139315015	8	19893297	20035786	proxy	Omega-7, omega-9 and saturated fatty acids; Mono-unsaturated fatty acids; Total fatty acids
rs76259755	8	19899161	20041650	proxy	Omega-7, omega-9 and saturated fatty acids; Mono-unsaturated fatty acids; Total fatty acids
rs6993414	8	19902918	20045407	proxy	Omega-7, omega-9 and saturated fatty acids; Mono-unsaturated fatty acids; Total fatty acids
rs74983646	8	19903250	20045739	proxy	Omega-7, omega-9 and saturated fatty acids; Mono-unsaturated fatty acids; Total fatty acids
rs11991231	8	19907912	20050401	proxy	Omega-7, omega-9 and saturated fatty acids; Mono-unsaturated fatty acids; Total fatty acids
rs115849089	8	19912370	20054859	proxy	Omega-7, omega-9 and saturated fatty acids; Mono-unsaturated fatty acids; Total fatty acids
rs115849089	8	19912370	20054859	lead variant	Omega-7, omega-9 and saturated fatty acids; Mono-unsaturated fatty acids; Total fatty acids
rs117089236	8	19912370	20054859	alias rsid	Omega-7, omega-9 and saturated fatty acids; Mono-unsaturated fatty acids; Total fatty acids
rs4128744	8	19919655	20062144	proxy	Omega-7, omega-9 and saturated fatty acids; Mono-unsaturated fatty acids; Total fatty acids
rs9644568	8	19928582	20071071	proxy	Omega-7, omega-9 and saturated fatty acids; Mono-unsaturated fatty acids; Total fatty acids
rs2357667	8	66955437	66043202	lead variant	Plasma omega-3 polyunsaturated fatty acid levels (docosahexaenoic acid)
rs11786056	8	131553945	130541699	lead variant	cis-trans-18:2
rs386495886	8	131553945	130541699	alias rsid	cis-trans-18:2
rs10113052	8	138855111	137842868	proxy	capric acid
rs9324462	8	138855902	137843659	proxy	capric acid
rs10106204	8	138857377	137845134	proxy	capric acid
rs72732195	8	138863802	137851559	proxy	capric acid
rs17636640	8	138863896	137851653	proxy	capric acid
rs6986921	8	138865556	137853313	proxy	capric acid
rs6986921	8	138865556	137853313	lead variant	capric acid
rs2326132	8	138866267	137854024	proxy	capric acid
rs28735984	8	138867187	137854944	proxy	capric acid
rs28451125	8	138867305	137855062	proxy	capric acid
rs28572226	8	138867363	137855120	proxy	capric acid
rs6994602	8	138868141	137855898	proxy	capric acid
rs2055925	8	138868184	137855941	proxy	capric acid
rs6995073	8	138868386	137856143	proxy	capric acid
rs7012461	8	138868388	137856145	proxy	capric acid
rs7013764	8	138868538	137856295	proxy	capric acid
rs7003495	8	138868692	137856449	proxy	capric acid
rs7018121	8	138868918	137856675	proxy	capric acid
rs17688099	8	138869665	137857422	proxy	capric acid
rs10109499	8	138870405	137858162	proxy	capric acid
rs10109604	8	138870470	137858227	proxy	capric acid
rs10099015	8	138870471	137858228	proxy	capric acid
rs17688170	8	138870775	137858532	proxy	capric acid
rs17637055	8	138870886	137858643	proxy	capric acid
rs17637077	8	138870930	137858687	proxy	capric acid
rs17688288	8	138871329	137859086	proxy	capric acid
rs17637161	8	138871413	137859170	proxy	capric acid
rs79232604	8	138871922	137859679	proxy	capric acid
rs17637186	8	138871984	137859741	proxy	capric acid
rs17688364	8	138872628	137860385	proxy	capric acid
rs72732202	8	138872766	137860523	proxy	capric acid
rs17688419	8	138873060	137860817	proxy	capric acid
rs17637301	8	138873112	137860869	proxy	capric acid
rs34678059	8	138873158	137860916	proxy	capric acid
rs35158122	8	138873241	137860998	proxy	capric acid
rs34270793	8	138873252	137861009	proxy	capric acid
rs34043643	8	138873284	137861041	proxy	capric acid
rs17688491	8	138873509	137861266	proxy	capric acid
rs35786211	8	138873764	137861521	proxy	capric acid
rs7835495	8	138873976	137861733	proxy	capric acid
rs7836642	8	138874051	137861808	proxy	capric acid
rs7836782	8	138874133	137861890	proxy	capric acid
rs7837202	8	138874482	137862239	proxy	capric acid
rs67271962	8	138874652	137862409	proxy	capric acid
rs67789355	8	138874705	137862462	proxy	capric acid
rs17637387	8	138874731	137862488	proxy	capric acid
rs17688572	8	138874774	137862531	proxy	capric acid
rs13255150	8	138875074	137862831	proxy	capric acid
rs13254452	8	138875210	137862967	proxy	capric acid
rs13254703	8	138875263	137863020	proxy	capric acid
rs34283520	8	138875335	137863093	proxy	capric acid
rs13255949	8	138875692	137863449	proxy	capric acid
rs13254086	8	138875752	137863509	proxy	capric acid
rs10099640	8	NA	103166153	lead variant
rs10503296	8	NA	4958508	lead variant
rs2272674	8	NA	133566850	lead variant
rs558455	8	NA	26848064	lead variant
rs2071520	9	117880792	115118513	lead variant	Plasma omega-3 polyunsaturated fatty acid level (eicosapentaenoic acid)
rs11006280	10	60615095	58855335	lead variant	Plasma omega-6 polyunsaturated fatty acid levels (linoleic acid)
rs10995445	10	64874754	63114994	proxy	Linoleic acid (18:2n6); Linoleic acid (18:2n6)
rs7084569	10	64876554	63116794	proxy	Linoleic acid (18:2n6); Linoleic acid (18:2n6)
rs10761716	10	64882300	63122540	proxy	Linoleic acid (18:2n6); Linoleic acid (18:2n6)
rs10822143	10	64887856	63128096	proxy	Linoleic acid (18:2n6); Linoleic acid (18:2n6)
rs871690	10	64894059	63134299	proxy	Linoleic acid (18:2n6); Linoleic acid (18:2n6)
rs71025114	10	64898494	63138735	proxy	Linoleic acid (18:2n6); Linoleic acid (18:2n6)
rs10761720	10	64898783	63139023	proxy	Linoleic acid (18:2n6); Linoleic acid (18:2n6)
rs80082080	10	64901792	63142039	proxy	Linoleic acid (18:2n6); Linoleic acid (18:2n6)
rs7073746	10	64904071	63144311	proxy	Linoleic acid (18:2n6); Linoleic acid (18:2n6)
rs67345368	10	64907581	63147822	proxy	Linoleic acid (18:2n6); Linoleic acid (18:2n6)
rs931972	10	64910227	63150467	proxy	Linoleic acid (18:2n6); Linoleic acid (18:2n6)
rs35751397	10	64914016	63154257	proxy	Linoleic acid (18:2n6); Linoleic acid (18:2n6)
rs13095	10	64914372	63154612	proxy	Linoleic acid (18:2n6); Linoleic acid (18:2n6)
rs71461799	10	64914518	63154759	proxy	Linoleic acid (18:2n6); Linoleic acid (18:2n6)
rs10822144	10	64916029	63156269	proxy	Linoleic acid (18:2n6); Linoleic acid (18:2n6)
rs116510698	10	64916031	63156271	proxy	Linoleic acid (18:2n6); Linoleic acid (18:2n6)
rs66872239	10	64925699	63165940	proxy	Linoleic acid (18:2n6); Linoleic acid (18:2n6)
rs1935	10	64927823	63168063	proxy	Dihomo-gamma-linolenic acid (20:3n6); Linoleic acid (18:2n6); Linoleic acid (18:2n6)
rs57138498	10	64931047	63171288	proxy	Linoleic acid (18:2n6); Linoleic acid (18:2n6)
rs35447916	10	64933592	63173833	proxy	Linoleic acid (18:2n6); Linoleic acid (18:2n6)
rs10822145	10	64934548	63174788	proxy	Linoleic acid (18:2n6); Linoleic acid (18:2n6)
rs10995455	10	64936361	63176601	proxy	Linoleic acid (18:2n6); Linoleic acid (18:2n6)
rs10822146	10	64951467	63191707	proxy	Linoleic acid (18:2n6); Linoleic acid (18:2n6)
rs10761723	10	64955581	63195821	proxy	Linoleic acid (18:2n6); Linoleic acid (18:2n6)
rs10465990	10	64960536	63200776	proxy	Linoleic acid (18:2n6); Linoleic acid (18:2n6)
rs7895472	10	64961412	63201652	proxy	Linoleic acid (18:2n6); Linoleic acid (18:2n6)
rs7895610	10	64961659	63201899	proxy	Linoleic acid (18:2n6); Linoleic acid (18:2n6)
rs4379723	10	64963449	63203689	proxy	Linoleic acid (18:2n6); Linoleic acid (18:2n6)
rs10761725	10	64974537	63214777	proxy	Linoleic acid (18:2n6); Linoleic acid (18:2n6)
rs4335432	10	64985817	63226057	proxy	Linoleic acid (18:2n6); Linoleic acid (18:2n6)
rs10822149	10	64987412	63227652	proxy	Linoleic acid (18:2n6); Linoleic acid (18:2n6)
rs6479889	10	64988627	63228867	proxy	Linoleic acid (18:2n6); Linoleic acid (18:2n6)
rs10761727	10	64995493	63235733	proxy	Linoleic acid (18:2n6); Linoleic acid (18:2n6)
rs10761729	10	64995604	63235844	proxy	Linoleic acid (18:2n6); Linoleic acid (18:2n6)
rs4399232	10	64999490	63239730	proxy	Linoleic acid (18:2n6); Linoleic acid (18:2n6)
rs7902343	10	65005399	63245639	proxy	Linoleic acid (18:2n6); Linoleic acid (18:2n6)
rs10995477	10	65010672	63250912	proxy	Linoleic acid (18:2n6); Linoleic acid (18:2n6)
rs4400684	10	65012687	63252927	proxy	Linoleic acid (18:2n6); Linoleic acid (18:2n6)
rs4454603	10	65012750	63252990	proxy	Linoleic acid (18:2n6); Linoleic acid (18:2n6)
rs4595427	10	65012944	63253184	proxy	Linoleic acid (18:2n6); Linoleic acid (18:2n6)
rs4450077	10	65013736	63253976	proxy	Linoleic acid (18:2n6); Linoleic acid (18:2n6)
rs4469770	10	65013912	63254152	proxy	Linoleic acid (18:2n6); Linoleic acid (18:2n6)
rs4405189	10	65013935	63254175	proxy	Linoleic acid (18:2n6); Linoleic acid (18:2n6)
rs71025138	10	65014466	63254707	proxy	Linoleic acid (18:2n6); Linoleic acid (18:2n6)
rs7088799	10	65016174	63256414	proxy	Linoleic acid (18:2n6); Linoleic acid (18:2n6)
rs7098181	10	65027143	63267383	proxy	Linoleic acid (18:2n6); Linoleic acid (18:2n6)
rs10761731	10	65027610	63267850	proxy	Linoleic acid (18:2n6); Linoleic acid (18:2n6)
rs9787438	10	65038030	63278270	proxy	Linoleic acid (18:2n6); Linoleic acid (18:2n6)
rs142170571	10	65038105	63278346	proxy	Linoleic acid (18:2n6); Linoleic acid (18:2n6)
rs10740109	10	65040139	63280379	proxy	Linoleic acid (18:2n6); Linoleic acid (18:2n6)
rs10995489	10	65040845	63281085	proxy	Linoleic acid (18:2n6); Linoleic acid (18:2n6)
rs7080386	10	65048306	63288546	lead variant	Linoleic acid (18:2n6)
rs7080386	10	65048306	63288546	proxy	Linoleic acid (18:2n6)
rs7075195	10	65050659	63290899	proxy	Linoleic acid (18:2n6); Linoleic acid (18:2n6)
rs10761737	10	65052205	63292445	proxy	Linoleic acid (18:2n6); Linoleic acid (18:2n6)
rs7084707	10	65052542	63292782	proxy	Linoleic acid (18:2n6); Linoleic acid (18:2n6)
rs5785566	10	65054786	63295027	proxy	Linoleic acid (18:2n6); Linoleic acid (18:2n6)
rs10822153	10	65056813	63297053	proxy	Linoleic acid (18:2n6); Linoleic acid (18:2n6)
rs10761739	10	65062008	63302248	proxy	Linoleic acid (18:2n6); Linoleic acid (18:2n6)
rs7073753	10	65062820	63303060	proxy	Linoleic acid (18:2n6); Linoleic acid (18:2n6)
rs200146505	10	65065137	63305378	proxy	Linoleic acid (18:2n6); Linoleic acid (18:2n6)
rs149336165	10	65065272	63305513	proxy	Linoleic acid (18:2n6); Linoleic acid (18:2n6)
rs10761741	10	65066186	63306426	proxy	Linoleic acid (18:2n6); Linoleic acid (18:2n6)
rs7922587	10	65069614	63309854	proxy	Linoleic acid (18:2n6); Linoleic acid (18:2n6)
rs7070296	10	65070438	63310678	proxy	Linoleic acid (18:2n6); Linoleic acid (18:2n6)
rs10822155	10	65071215	63311455	proxy	Linoleic acid (18:2n6); Linoleic acid (18:2n6)
rs7090111	10	65077994	63318234	proxy	Linoleic acid (18:2n6); Linoleic acid (18:2n6)
rs7088045	10	65079397	63319637	proxy	Linoleic acid (18:2n6); Linoleic acid (18:2n6)
rs10822156	10	65080727	63320967	proxy	Linoleic acid (18:2n6); Linoleic acid (18:2n6)
rs10761742	10	65085048	63325288	proxy	Linoleic acid (18:2n6); Linoleic acid (18:2n6)
rs10995505	10	65091159	63331399	proxy	Linoleic acid (18:2n6); Linoleic acid (18:2n6)
rs10822158	10	65094383	63334623	proxy	Linoleic acid (18:2n6); Linoleic acid (18:2n6)
rs10740115	10	65094990	63335230	proxy	Linoleic acid (18:2n6); Linoleic acid (18:2n6)
rs10740116	10	65094992	63335232	proxy	Linoleic acid (18:2n6); Linoleic acid (18:2n6)
rs10822159	10	65096250	63336490	proxy	Linoleic acid (18:2n6); Linoleic acid (18:2n6)
rs10740118	10	65101207	63341447	proxy	Linoleic acid (18:2n6)
rs7896518	10	65104500	63344740	proxy	Linoleic acid (18:2n6); Linoleic acid (18:2n6)
rs10761747	10	65108156	63348396	proxy	Linoleic acid (18:2n6); Linoleic acid (18:2n6)
rs10822160	10	65112796	63353036	proxy	Linoleic acid (18:2n6); Linoleic acid (18:2n6)
rs7912797	10	65113380	63353620	proxy	Linoleic acid (18:2n6); Linoleic acid (18:2n6)
rs7098614	10	65115427	63355667	proxy	Linoleic acid (18:2n6); Linoleic acid (18:2n6)
rs10822161	10	65118203	63358443	proxy	Linoleic acid (18:2n6); Linoleic acid (18:2n6)
rs12358789	10	65121485	63361725	proxy	Linoleic acid (18:2n6); Linoleic acid (18:2n6)
rs12355784	10	65121565	63361805	proxy	Linoleic acid (18:2n6); Linoleic acid (18:2n6)
rs10822163	10	65124098	63364338	proxy	Linoleic acid (18:2n6); Linoleic acid (18:2n6)
rs6479896	10	65126832	63367072	proxy	Linoleic acid (18:2n6); Linoleic acid (18:2n6)
rs10822164	10	65127258	63367498	proxy	Linoleic acid (18:2n6); Linoleic acid (18:2n6)
rs10761750	10	65128619	63368859	proxy	Linoleic acid (18:2n6); Linoleic acid (18:2n6)
rs10546984	10	65131440	63371681	proxy	Linoleic acid (18:2n6); Linoleic acid (18:2n6)
rs7923609	10	65133822	63374062	proxy	Linoleic acid (18:2n6); Linoleic acid (18:2n6)
rs2893919	10	65134778	63375018	proxy	Linoleic acid (18:2n6); Linoleic acid (18:2n6)
rs2393966	10	65134814	63375054	proxy	Linoleic acid (18:2n6); Linoleic acid (18:2n6)
rs7076310	10	65135672	63375912	proxy	Linoleic acid (18:2n6); Linoleic acid (18:2n6)
rs4310508	10	65138573	63378813	proxy	Linoleic acid (18:2n6); Linoleic acid (18:2n6)
rs7910927	10	65138910	63379150	proxy	Linoleic acid (18:2n6); Linoleic acid (18:2n6)
rs2393969	10	65140440	63380680	proxy	Linoleic acid (18:2n6); Linoleic acid (18:2n6)
rs10995527	10	65147419	63387659	proxy	Linoleic acid (18:2n6); Linoleic acid (18:2n6)
rs9414801	10	65149089	63389329	proxy	Linoleic acid (18:2n6); Linoleic acid (18:2n6)
rs150036478	10	65158772	63399013	proxy	Linoleic acid (18:2n6); Linoleic acid (18:2n6)
rs10822168	10	65165184	63405424	proxy	Linoleic acid (18:2n6); Linoleic acid (18:2n6)
rs10761756	10	65172328	63412568	proxy	Linoleic acid (18:2n6); Linoleic acid (18:2n6)
rs10761758	10	65172747	63412987	proxy	Linoleic acid (18:2n6); Linoleic acid (18:2n6)
rs71837985	10	65172799	63413042	proxy	Linoleic acid (18:2n6); Linoleic acid (18:2n6)
rs7909269	10	65177766	63418006	proxy	Linoleic acid (18:2n6); Linoleic acid (18:2n6)
rs10761760	10	65179152	63419392	proxy	Linoleic acid (18:2n6); Linoleic acid (18:2n6)
rs7077580	10	65180885	63421125	proxy	Linoleic acid (18:2n6); Linoleic acid (18:2n6)
rs10788309	10	85790476	84030720	lead variant	Plasma omega-6 polyunsaturated fatty acid levels (gamma-linolenic acid)
rs7903338	10	99559721	97799964	proxy	Plasma omega-3 polyunsaturated fatty acid levels (alphalinolenic acid)
rs7903338	10	99559721	97799964	lead variant	Plasma omega-3 polyunsaturated fatty acid levels (alphalinolenic acid)
rs386613952	10	99559721	97799964	alias rsid	Plasma omega-3 polyunsaturated fatty acid levels (alphalinolenic acid)
rs7903676	10	99559744	97799987	proxy	Plasma omega-3 polyunsaturated fatty acid levels (alphalinolenic acid)
rs11189378	10	99560319	97800562	proxy	Plasma omega-3 polyunsaturated fatty acid levels (alphalinolenic acid)
rs7083673	10	99560606	97800849	proxy	Plasma omega-3 polyunsaturated fatty acid levels (alphalinolenic acid)
rs35230526	10	99561385	97801628	proxy	Plasma omega-3 polyunsaturated fatty acid levels (alphalinolenic acid)
rs76940283	10	99561645	97801888	proxy	Plasma omega-3 polyunsaturated fatty acid levels (alphalinolenic acid)
rs34890407	10	99568649	97808892	proxy	Plasma omega-3 polyunsaturated fatty acid levels (alphalinolenic acid)
rs11189393	10	99579472	97819715	proxy	Plasma omega-3 polyunsaturated fatty acid levels (alphalinolenic acid)
rs55712505	10	99579662	97819905	proxy	Plasma omega-3 polyunsaturated fatty acid levels (alphalinolenic acid)
rs603424	10	102075479	100315722	proxy	Nonadecanoate (19:0); Palmitoleate (16:1n7); palmitoleic acid (16:1n7); 5-dodecenoate (12:1n7); Myristoleate (14:1n5); Vaccenic acid (18:1n-7) levels; Stearate (18:0); Margarate (17:0); Palmitate (16:0); Palmitoleic acid (16:1n-7) levels
rs603424	10	102075479	100315722	lead variant	Nonadecanoate (19:0); Palmitoleate (16:1n7); palmitoleic acid (16:1n7); 5-dodecenoate (12:1n7); Myristoleate (14:1n5); Vaccenic acid (18:1n-7) levels; Stearate (18:0); Margarate (17:0); Palmitate (16:0); Palmitoleic acid (16:1n-7) levels
rs58079664	10	102075479	100315722	alias rsid	Nonadecanoate (19:0); Palmitoleate (16:1n7); palmitoleic acid (16:1n7); 5-dodecenoate (12:1n7); Myristoleate (14:1n5); Vaccenic acid (18:1n-7) levels; Stearate (18:0); Margarate (17:0); Palmitate (16:0); Palmitoleic acid (16:1n-7) levels
rs11190510	10	102157175	100397418	proxy	Palmitoleic acid (16:1n-7) levels
rs146823298	10	102159680	100399924	proxy	Palmitoleic acid (16:1n-7) levels
rs10883476	10	102160177	100400420	proxy	Palmitoleic acid (16:1n-7) levels
rs11190511	10	102160506	100400749	proxy	Palmitoleic acid (16:1n-7) levels
rs10786589	10	102162596	100402839	proxy	Palmitoleic acid (16:1n-7) levels
rs10883478	10	102162852	100403095	proxy	Palmitoleic acid (16:1n-7) levels
rs7085426	10	102163640	100403883	proxy	Palmitoleic acid (16:1n-7) levels
rs10883480	10	102163821	100404064	proxy	Palmitoleic acid (16:1n-7) levels
rs10786590	10	102164604	100404847	proxy	Palmitoleic acid (16:1n-7) levels
rs11190512	10	102165090	100405333	proxy	Palmitoleic acid (16:1n-7) levels
rs11190513	10	102165238	100405481	proxy	Palmitoleic acid (16:1n-7) levels
rs139116179	10	102166091	100406334	proxy	Palmitoleic acid (16:1n-7) levels
rs151060177	10	102166129	100406372	proxy	Palmitoleic acid (16:1n-7) levels
rs147935584	10	102166242	100406485	proxy	Palmitoleic acid (16:1n-7) levels
rs7077889	10	102166254	100406497	proxy	Palmitoleic acid (16:1n-7) levels
rs7078070	10	102166415	100406658	proxy	Palmitoleic acid (16:1n-7) levels
rs138659302	10	102166453	100406696	proxy	Palmitoleic acid (16:1n-7) levels
rs76881623	10	102168957	100409200	proxy	Palmitoleic acid (16:1n-7) levels
rs141798106	10	102169668	100409911	proxy	Palmitoleic acid (16:1n-7) levels
rs192842887	10	102170156	100410399	proxy	Palmitoleic acid (16:1n-7) levels
rs200398884	10	102171127	100411371	proxy	Palmitoleic acid (16:1n-7) levels
rs3750723	10	102172989	100413232	proxy	Palmitoleic acid (16:1n-7) levels
rs7090150	10	102173446	100413689	proxy	Palmitoleic acid (16:1n-7) levels
rs11190516	10	102173525	100413768	proxy	Palmitoleic acid (16:1n-7) levels
rs11190517	10	102173927	100414170	proxy	Palmitoleic acid (16:1n-7) levels
rs10883483	10	102174244	100414487	proxy	Palmitoleic acid (16:1n-7) levels
rs7091437	10	102174428	100414671	proxy	Palmitoleic acid (16:1n-7) levels
rs10883484	10	102174803	100415046	proxy	Palmitoleic acid (16:1n-7) levels
rs10883485	10	102174805	100415048	proxy	Palmitoleic acid (16:1n-7) levels
rs11190519	10	102175133	100415376	proxy	Palmitoleic acid (16:1n-7) levels
rs11190520	10	102175309	100415552	proxy	Palmitoleic acid (16:1n-7) levels
rs10748794	10	102175918	100416161	proxy	Palmitoleic acid (16:1n-7) levels
rs1891122	10	102177393	100417636	proxy	Palmitoleic acid (16:1n-7) levels
rs4919458	10	102177728	100417971	proxy	Palmitoleic acid (16:1n-7) levels
rs11190521	10	102177933	100418176	proxy	Palmitoleic acid (16:1n-7) levels
rs77838250	10	102180090	100420333	proxy	Palmitoleic acid (16:1n-7) levels
rs12359370	10	102181217	100421460	proxy	Palmitoleic acid (16:1n-7) levels
rs112408810	10	102181711	100421955	proxy	Palmitoleic acid (16:1n-7) levels
rs201521843	10	102181800	100422044	proxy	Palmitoleic acid (16:1n-7) levels
rs7392696	10	102182141	100422384	proxy	Palmitoleic acid (16:1n-7) levels
rs200806513	10	102182371	100422614	proxy	Palmitoleic acid (16:1n-7) levels
rs201947562	10	102182424	100422667	proxy	Palmitoleic acid (16:1n-7) levels
rs11592391	10	102183840	100424083	proxy	Palmitoleic acid (16:1n-7) levels
rs79106148	10	102184732	100424975	proxy	Palmitoleic acid (16:1n-7) levels
rs112214754	10	102185561	100425804	proxy	Palmitoleic acid (16:1n-7) levels
rs113880716	10	102185578	100425821	proxy	Palmitoleic acid (16:1n-7) levels
rs143344851	10	102185700	100425943	proxy	Palmitoleic acid (16:1n-7) levels
rs7916904	10	102186778	100427021	proxy	Palmitoleic acid (16:1n-7) levels
rs11190531	10	102187310	100427553	proxy	Palmitoleic acid (16:1n-7) levels
rs10883486	10	102188506	100428749	proxy	Palmitoleic acid (16:1n-7) levels
rs10883487	10	102188695	100428938	proxy	Palmitoleic acid (16:1n-7) levels
rs74869390	10	102189385	100429628	proxy	Palmitoleic acid (16:1n-7) levels
rs10509743	10	102190406	100430649	proxy	Palmitoleic acid (16:1n-7) levels
rs11190533	10	102190792	100431035	proxy	Palmitoleic acid (16:1n-7) levels
rs11190534	10	102190930	100431173	proxy	Palmitoleic acid (16:1n-7) levels
rs35508946	10	102191156	100431399	proxy	Palmitoleic acid (16:1n-7) levels
rs76629555	10	102191417	100431660	proxy	Palmitoleic acid (16:1n-7) levels
rs7076606	10	102192267	100432510	proxy	Palmitoleic acid (16:1n-7) levels
rs76835764	10	102193612	100433855	proxy	Palmitoleic acid (16:1n-7) levels
rs77769532	10	102193646	100433889	proxy	Palmitoleic acid (16:1n-7) levels
rs12360395	10	102194074	100434317	proxy	Palmitoleic acid (16:1n-7) levels
rs10732242	10	102194384	100434627	proxy	Palmitoleic acid (16:1n-7) levels
rs10883488	10	102194476	100434719	proxy	Palmitoleic acid (16:1n-7) levels
rs10883489	10	102194532	100434775	proxy	Palmitoleic acid (16:1n-7) levels
rs10883490	10	102194775	100435018	proxy	Palmitoleic acid (16:1n-7) levels
rs10748795	10	102194818	100435061	proxy	Palmitoleic acid (16:1n-7) levels
rs10736150	10	102195341	100435584	proxy	Palmitoleic acid (16:1n-7) levels
rs10883491	10	102196071	100436314	proxy	Palmitoleic acid (16:1n-7) levels
rs75090039	10	102196831	100437074	proxy	Palmitoleic acid (16:1n-7) levels
rs77589826	10	102196890	100437133	proxy	Palmitoleic acid (16:1n-7) levels
rs11190535	10	102197441	100437684	proxy	Palmitoleic acid (16:1n-7) levels
rs112601225	10	102197528	100437772	proxy	Palmitoleic acid (16:1n-7) levels
rs11190537	10	102197774	100438017	proxy	Palmitoleic acid (16:1n-7) levels
rs11190538	10	102197800	100438043	proxy	Palmitoleic acid (16:1n-7) levels
rs11190539	10	102197813	100438056	proxy	Palmitoleic acid (16:1n-7) levels
rs872290	10	102198879	100439122	proxy	Palmitoleic acid (16:1n-7) levels
rs4559619	10	102199884	100440127	proxy	Palmitoleic acid (16:1n-7) levels
rs4559620	10	102199935	100440178	proxy	Palmitoleic acid (16:1n-7) levels
rs4919459	10	102200371	100440614	proxy	Palmitoleic acid (16:1n-7) levels
rs7084768	10	102200497	100440740	proxy	Palmitoleic acid (16:1n-7) levels
rs148383108	10	102200745	100440989	proxy	Palmitoleic acid (16:1n-7) levels
rs12355942	10	102201320	100441563	proxy	Palmitoleic acid (16:1n-7) levels
rs113255940	10	102201452	100441695	proxy	Palmitoleic acid (16:1n-7) levels
rs4917901	10	102201773	100442016	proxy	Palmitoleic acid (16:1n-7) levels
rs7081063	10	102201944	100442187	proxy	Palmitoleic acid (16:1n-7) levels
rs7081003	10	102202112	100442355	proxy	Palmitoleic acid (16:1n-7) levels
rs7080884	10	102202136	100442379	proxy	Palmitoleic acid (16:1n-7) levels
rs2003284	10	102202338	100442581	proxy	Palmitoleic acid (16:1n-7) levels
rs11190540	10	102202629	100442872	proxy	Palmitoleic acid (16:1n-7) levels
rs11190541	10	102203071	100443314	proxy	Palmitoleic acid (16:1n-7) levels
rs74309117	10	102203750	100443994	proxy	Palmitoleic acid (16:1n-7) levels
rs11190551	10	102204734	100444977	proxy	Palmitoleic acid (16:1n-7) levels
rs4919461	10	102205733	100445976	proxy	Palmitoleic acid (16:1n-7) levels
rs57025426	10	102205868	100446111	proxy	Palmitoleic acid (16:1n-7) levels
rs10883492	10	102206089	100446332	proxy	Palmitoleic acid (16:1n-7) levels
rs76770539	10	102206385	100446629	proxy	Palmitoleic acid (16:1n-7) levels
rs11190552	10	102206607	100446850	proxy	Palmitoleic acid (16:1n-7) levels
rs75198979	10	102206751	100446995	proxy	Palmitoleic acid (16:1n-7) levels
rs77871896	10	102207338	100447582	proxy	Palmitoleic acid (16:1n-7) levels
rs111542857	10	102207514	100447758	proxy	Palmitoleic acid (16:1n-7) levels
rs11190553	10	102207959	100448202	proxy	Palmitoleic acid (16:1n-7) levels
rs10883493	10	102208188	100448431	proxy	Palmitoleic acid (16:1n-7) levels
rs113955018	10	102208391	100448635	proxy	Palmitoleic acid (16:1n-7) levels
rs10883494	10	102208537	100448780	proxy	Palmitoleic acid (16:1n-7) levels
rs11190555	10	102209160	100449403	proxy	Palmitoleic acid (16:1n-7) levels
rs11190556	10	102209223	100449466	proxy	Palmitoleic acid (16:1n-7) levels
rs11190557	10	102209369	100449612	proxy	Palmitoleic acid (16:1n-7) levels
rs11190558	10	102209397	100449640	proxy	Palmitoleic acid (16:1n-7) levels
rs7085261	10	102209811	100450054	proxy	Palmitoleic acid (16:1n-7) levels
rs7085439	10	102210100	100450343	proxy	Palmitoleic acid (16:1n-7) levels
rs11190559	10	102210572	100450815	proxy	Palmitoleic acid (16:1n-7) levels
rs7073550	10	102210596	100450839	proxy	Palmitoleic acid (16:1n-7) levels
rs76305793	10	102211159	100451403	proxy	Palmitoleic acid (16:1n-7) levels
rs1106565	10	102211613	100451856	proxy	Palmitoleic acid (16:1n-7) levels
rs4633386	10	102211680	100451923	proxy	Palmitoleic acid (16:1n-7) levels
rs75063298	10	102213600	100453843	proxy	Palmitoleic acid (16:1n-7) levels
rs12219789	10	102213778	100454021	proxy	Palmitoleic acid (16:1n-7) levels
rs4919462	10	102214710	100454953	proxy	Palmitoleic acid (16:1n-7) levels
rs4919463	10	102214762	100455005	proxy	Palmitoleic acid (16:1n-7) levels
rs4274153	10	102215603	100455846	proxy	Palmitoleic acid (16:1n-7) levels
rs11190562	10	102215692	100455935	proxy	Palmitoleic acid (16:1n-7) levels
rs11190563	10	102215943	100456186	proxy	Palmitoleic acid (16:1n-7) levels
rs144818236	10	102216766	100457009	proxy	Palmitoleic acid (16:1n-7) levels
rs7920870	10	102217494	100457737	proxy	Palmitoleic acid (16:1n-7) levels
rs7906394	10	102217780	100458023	proxy	Palmitoleic acid (16:1n-7) levels
rs75251745	10	102219365	100459608	proxy	Palmitoleic acid (16:1n-7) levels
rs145657016	10	102219749	100459992	proxy	Palmitoleic acid (16:1n-7) levels
rs11432078	10	102220325	100460569	proxy	Palmitoleic acid (16:1n-7) levels
rs4919464	10	102221195	100461438	proxy	Palmitoleic acid (16:1n-7) levels
rs1539089	10	102221424	100461667	proxy	Palmitoleic acid (16:1n-7) levels
rs4919465	10	102221703	100461946	proxy	Palmitoleic acid (16:1n-7) levels
rs10883496	10	102221931	100462174	proxy	Palmitoleic acid (16:1n-7) levels
rs3793772	10	102222825	100463068	proxy	Palmitoleic acid (16:1n-7) levels
rs3793771	10	102222957	100463200	proxy	Palmitoleic acid (16:1n-7) levels
rs11190568	10	102224277	100464520	proxy	Palmitoleic acid (16:1n-7) levels
rs6584379	10	102224490	100464733	proxy	Palmitoleic acid (16:1n-7) levels
rs143845416	10	102226733	100466977	proxy	Palmitoleic acid (16:1n-7) levels
rs11190569	10	102227409	100467652	proxy	Palmitoleic acid (16:1n-7) levels
rs11190570	10	102227702	100467945	proxy	Palmitoleic acid (16:1n-7) levels
rs1417823	10	102227886	100468129	proxy	Palmitoleic acid (16:1n-7) levels
rs10883497	10	102228519	100468762	proxy	Palmitoleic acid (16:1n-7) levels
rs10883498	10	102228709	100468952	proxy	Palmitoleic acid (16:1n-7) levels
rs7900678	10	102229016	100469259	proxy	Palmitoleic acid (16:1n-7) levels
rs12358461	10	102231873	100472116	proxy	Palmitoleic acid (16:1n-7) levels
rs11190571	10	102232077	100472320	proxy	Palmitoleic acid (16:1n-7) levels
rs10883499	10	102232188	100472431	proxy	Palmitoleic acid (16:1n-7) levels
rs11190572	10	102232879	100473122	proxy	Palmitoleic acid (16:1n-7) levels
rs11190573	10	102233172	100473415	proxy	Palmitoleic acid (16:1n-7) levels
rs79241401	10	102233689	100473933	proxy	Palmitoleic acid (16:1n-7) levels
rs147996837	10	102234093	100474337	proxy	Palmitoleic acid (16:1n-7) levels
rs112564313	10	102234216	100474460	proxy	Palmitoleic acid (16:1n-7) levels
rs11190574	10	102234331	100474574	proxy	Palmitoleic acid (16:1n-7) levels
rs11190575	10	102234497	100474740	proxy	Palmitoleic acid (16:1n-7) levels
rs9420782	10	102235015	100475258	proxy	Palmitoleic acid (16:1n-7) levels
rs79831012	10	102237059	100477302	proxy	Palmitoleic acid (16:1n-7) levels
rs112932964	10	102237144	100477388	proxy	Palmitoleic acid (16:1n-7) levels
rs58854284	10	102237823	100478066	proxy	Palmitoleic acid (16:1n-7) levels
rs10883500	10	102238324	100478567	proxy	Palmitoleic acid (16:1n-7) levels
rs10883501	10	102238326	100478569	proxy	Palmitoleic acid (16:1n-7) levels
rs10883502	10	102238343	100478586	proxy	Palmitoleic acid (16:1n-7) levels
rs11190578	10	102238953	100479196	proxy	Palmitoleic acid (16:1n-7) levels
rs2295770	10	102239829	100480072	proxy	Palmitoleic acid (16:1n-7) levels
rs9420785	10	102240451	100480694	proxy	Palmitoleic acid (16:1n-7) levels
rs4919466	10	102241213	100481456	proxy	Palmitoleic acid (16:1n-7) levels
rs17113137	10	102241998	100482241	proxy	Palmitoleic acid (16:1n-7) levels
rs11190581	10	102243387	100483630	proxy	Palmitoleic acid (16:1n-7) levels
rs12355721	10	102244911	100485154	proxy	Palmitoleic acid (16:1n-7) levels
rs9419897	10	102246125	100486368	proxy	Palmitoleic acid (16:1n-7) levels
rs2298075	10	102247408	100487651	proxy	Palmitoleic acid (16:1n-7) levels
rs2298074	10	102247526	100487769	proxy	Palmitoleic acid (16:1n-7) levels
rs3750720	10	102248884	100489127	proxy	Palmitoleic acid (16:1n-7) levels
rs3750719	10	102248950	100489193	proxy	Palmitoleic acid (16:1n-7) levels
rs11190583	10	102252015	100492258	proxy	Palmitoleic acid (16:1n-7) levels
rs2273694	10	102256496	100496739	proxy	Palmitoleic acid (16:1n-7) levels
rs9420792	10	102258439	100498682	proxy	Palmitoleic acid (16:1n-7) levels
rs2273695	10	102259568	100499811	proxy	Palmitoleic acid (16:1n-7) levels
rs149014233	10	102260846	100501090	proxy	Palmitoleic acid (16:1n-7) levels
rs4604805	10	102261409	100501652	proxy	Palmitoleic acid (16:1n-7) levels
rs7477246	10	102261538	100501781	proxy	Palmitoleic acid (16:1n-7) levels
rs7090431	10	102261753	100501996	proxy	Palmitoleic acid (16:1n-7) levels
rs7070776	10	102264672	100504915	proxy	Palmitoleic acid (16:1n-7) levels
rs7071271	10	102264824	100505067	proxy	Palmitoleic acid (16:1n-7) levels
rs2295772	10	102265183	100505426	proxy	Palmitoleic acid (16:1n-7) levels
rs3830973	10	102265445	100505689	proxy	Palmitoleic acid (16:1n-7) levels
rs2295773	10	102265815	100506058	proxy	Palmitoleic acid (16:1n-7) levels
rs2295774	10	102265847	100506090	proxy	Palmitoleic acid (16:1n-7) levels
rs3750626	10	102266316	100506559	proxy	Palmitoleic acid (16:1n-7) levels
rs11190587	10	102266638	100506881	proxy	Palmitoleic acid (16:1n-7) levels
rs7080356	10	102266735	100506978	proxy	Palmitoleic acid (16:1n-7) levels
rs3793706	10	102269085	100509328	proxy	Palmitoleic acid (16:1n-7) levels
rs3763695	10	102269206	100509449	proxy	Palmitoleic acid (16:1n-7) levels
rs10509744	10	102271579	100511822	proxy	Palmitoleic acid (16:1n-7) levels
rs4244338	10	102272802	100513045	proxy	Palmitoleic acid (16:1n-7) levels
rs11190588	10	102273565	100513808	proxy	Palmitoleic acid (16:1n-7) levels
rs4917902	10	102274998	100515241	proxy	Palmitoleic acid (16:1n-7) levels
rs11190589	10	102275471	100515714	proxy	Palmitoleic acid (16:1n-7) levels
rs10883503	10	102275504	100515747	proxy	Palmitoleic acid (16:1n-7) levels
rs3750627	10	102275642	100515885	proxy	Palmitoleic acid (16:1n-7) levels
rs3750629	10	102275727	100515970	proxy	Palmitoleic acid (16:1n-7) levels
rs3750630	10	102275780	100516023	proxy	Palmitoleic acid (16:1n-7) levels
rs7098779	10	102276193	100516436	proxy	Palmitoleic acid (16:1n-7) levels
rs7083184	10	102276266	100516509	proxy	Palmitoleic acid (16:1n-7) levels
rs11190590	10	102276292	100516535	proxy	Palmitoleic acid (16:1n-7) levels
rs57175458	10	102278128	100518372	proxy	Palmitoleic acid (16:1n-7) levels
rs3750631	10	102279294	100519537	proxy	Palmitoleic acid (16:1n-7) levels
rs3750632	10	102279295	100519538	proxy	Palmitoleic acid (16:1n-7) levels
rs10883504	10	102280687	100520930	proxy	Palmitoleic acid (16:1n-7) levels
rs10883505	10	102280772	100521015	proxy	Palmitoleic acid (16:1n-7) levels
rs147914046	10	102281122	100521366	proxy	Palmitoleic acid (16:1n-7) levels
rs10786596	10	102282126	100522369	proxy	Palmitoleic acid (16:1n-7) levels
rs12358187	10	102284449	100524692	proxy	Palmitoleic acid (16:1n-7) levels
rs74210981	10	102287520	100527763	proxy	Palmitoleic acid (16:1n-7) levels
rs11190591	10	102287778	100528021	proxy	Palmitoleic acid (16:1n-7) levels
rs4919468	10	102288343	100528586	proxy	Palmitoleic acid (16:1n-7) levels
rs1800662	10	102289078	100529321	proxy	Palmitoleic acid (16:1n-7) levels
rs10883506	10	102289743	100529986	proxy	Palmitoleic acid (16:1n-7) levels
rs11190592	10	102291059	100531302	proxy	Palmitoleic acid (16:1n-7) levels
rs11190593	10	102291067	100531310	proxy	Palmitoleic acid (16:1n-7) levels
rs11190594	10	102291092	100531335	proxy	Palmitoleic acid (16:1n-7) levels
rs10883507	10	102291275	100531518	proxy	Palmitoleic acid (16:1n-7) levels
rs10786597	10	102291287	100531530	proxy	Palmitoleic acid (16:1n-7) levels
rs10786598	10	102291579	100531822	proxy	Palmitoleic acid (16:1n-7) levels
rs11190595	10	102291761	100532004	proxy	Palmitoleic acid (16:1n-7) levels
rs7091356	10	102292268	100532511	proxy	Palmitoleic acid (16:1n-7) levels
rs7094586	10	102292448	100532691	proxy	Palmitoleic acid (16:1n-7) levels
rs7079136	10	102292709	100532952	proxy	Palmitoleic acid (16:1n-7) levels
rs11190596	10	102293238	100533481	proxy	Palmitoleic acid (16:1n-7) levels
rs11190597	10	102293676	100533919	proxy	Palmitoleic acid (16:1n-7) levels
rs74650218	10	102293830	100534073	proxy	Palmitoleic acid (16:1n-7) levels
rs10883508	10	102294413	100534656	proxy	Palmitoleic acid (16:1n-7) levels
rs12354411	10	102294537	100534780	proxy	Palmitoleic acid (16:1n-7) levels
rs1080698	10	102295114	100535357	proxy	Palmitoleic acid (16:1n-7) levels
rs11190599	10	102295420	100535663	proxy	Palmitoleic acid (16:1n-7) levels
rs2295776	10	102295629	100535872	proxy	Palmitoleic acid (16:1n-7) levels
rs2295779	10	102296061	100536304	proxy	Palmitoleic acid (16:1n-7) levels
rs10883509	10	102296461	100536704	proxy	Palmitoleic acid (16:1n-7) levels
rs11190601	10	102296730	100536973	proxy	Palmitoleic acid (16:1n-7) levels
rs10883510	10	102297018	100537261	proxy	Palmitoleic acid (16:1n-7) levels
rs11190602	10	102297256	100537499	proxy	Palmitoleic acid (16:1n-7) levels
rs7905961	10	102297391	100537634	proxy	Palmitoleic acid (16:1n-7) levels
rs7084810	10	102297546	100537789	proxy	Palmitoleic acid (16:1n-7) levels
rs4919469	10	102298855	100539098	proxy	Palmitoleic acid (16:1n-7) levels
rs4919470	10	102298920	100539163	proxy	Palmitoleic acid (16:1n-7) levels
rs4919471	10	102299239	100539482	proxy	Palmitoleic acid (16:1n-7) levels
rs10883511	10	102299407	100539650	lead variant	Palmitoleic acid (16:1n-7) levels
rs10883511	10	102299407	100539650	proxy	Palmitoleic acid (16:1n-7) levels
rs58268712	10	102299407	100539650	alias rsid	Palmitoleic acid (16:1n-7) levels
rs7099965	10	102301165	100541408	proxy	palmitoleic acid (16:1n7)
rs11190603	10	102301314	100541557	proxy	palmitoleic acid (16:1n7)
rs7100386	10	102301417	100541660	proxy	palmitoleic acid (16:1n7)
rs7078799	10	102301447	100541690	proxy	palmitoleic acid (16:1n7)
rs7079756	10	102302105	100542348	proxy	palmitoleic acid (16:1n7)
rs11190604	10	102302457	100542700	proxy	palmitoleic acid (16:1n7)
rs11190604	10	102302457	100542700	lead variant	palmitoleic acid (16:1n7)
rs56642756	10	102302457	100542700	alias rsid	palmitoleic acid (16:1n7)
rs74232682	10	102302457	100542700	alias rsid	palmitoleic acid (16:1n7)
rs12219158	10	102302923	100543166	proxy	palmitoleic acid (16:1n7)
rs150379205	10	102302937	100543181	proxy	palmitoleic acid (16:1n7)
rs6584383	10	102303065	100543308	proxy	palmitoleic acid (16:1n7)
rs11190606	10	102303369	100543612	proxy	palmitoleic acid (16:1n7)
rs7088512	10	102303498	100543741	proxy	palmitoleic acid (16:1n7)
rs11190607	10	102303614	100543857	proxy	palmitoleic acid (16:1n7)
rs7088827	10	102303865	100544108	proxy	palmitoleic acid (16:1n7)
rs2295780	10	102305965	100546208	proxy	palmitoleic acid (16:1n7)
rs35106985	10	102307542	100547785	proxy	palmitoleic acid (16:1n7)
rs10687207	10	102307619	100547863	proxy	palmitoleic acid (16:1n7)
rs7073586	10	102307671	100547914	proxy	palmitoleic acid (16:1n7)
rs3750633	10	102308214	100548457	proxy	palmitoleic acid (16:1n7)
rs10883512	10	102308516	100548759	proxy	palmitoleic acid (16:1n7)
rs75780010	10	102308800	100549043	proxy	palmitoleic acid (16:1n7)
rs117727370	10	102308817	100549060	proxy	palmitoleic acid (16:1n7)
rs151131396	10	102308822	100549065	proxy	palmitoleic acid (16:1n7)
rs11816840	10	102309220	100549463	proxy	palmitoleic acid (16:1n7)
rs1054399	10	102312565	100552808	proxy	palmitoleic acid (16:1n7)
rs11292	10	102313607	100553850	proxy	palmitoleic acid (16:1n7)
rs11190613	10	102313997	100554240	proxy	palmitoleic acid (16:1n7)
rs7099913	10	102314777	100555020	proxy	palmitoleic acid (16:1n7)
rs17746014	10	102315354	100555597	proxy	palmitoleic acid (16:1n7)
rs71891071	10	102315709	100555953	proxy	palmitoleic acid (16:1n7)
rs4919472	10	102315864	100556107	proxy	palmitoleic acid (16:1n7)
rs10883513	10	102316964	100557207	proxy	palmitoleic acid (16:1n7)
rs58469846	10	102317559	100557802	proxy	palmitoleic acid (16:1n7)
rs201325761	10	102317565	100557809	proxy	palmitoleic acid (16:1n7)
rs59481707	10	102317603	100557846	proxy	palmitoleic acid (16:1n7)
rs2495760	10	102318771	100559014	proxy	palmitoleic acid (16:1n7)
rs2489034	10	102319192	100559435	proxy	palmitoleic acid (16:1n7)
rs2489035	10	102319395	100559638	proxy	palmitoleic acid (16:1n7)
rs2489036	10	102319581	100559824	proxy	palmitoleic acid (16:1n7)
rs112956302	10	102319746	100559990	proxy	palmitoleic acid (16:1n7)
rs2495759	10	102320363	100560606	proxy	palmitoleic acid (16:1n7)
rs2495758	10	102321900	100562143	proxy	palmitoleic acid (16:1n7)
rs9420796	10	102323092	100563335	proxy	palmitoleic acid (16:1n7)
rs28522614	10	102323141	100563384	proxy	palmitoleic acid (16:1n7)
rs2495756	10	102323982	100564225	proxy	palmitoleic acid (16:1n7)
rs113791644	10	102324330	100564573	proxy	palmitoleic acid (16:1n7)
rs2495755	10	102324649	100564892	proxy	palmitoleic acid (16:1n7)
rs2495754	10	102324812	100565055	proxy	palmitoleic acid (16:1n7)
rs2495753	10	102325640	100565883	proxy	palmitoleic acid (16:1n7)
rs2495752	10	102326115	100566358	proxy	palmitoleic acid (16:1n7)
rs2495751	10	102327260	100567503	proxy	palmitoleic acid (16:1n7)
rs2495750	10	102327708	100567951	proxy	palmitoleic acid (16:1n7)
rs2489039	10	102328036	100568279	proxy	palmitoleic acid (16:1n7)
rs2495747	10	102328247	100568490	proxy	palmitoleic acid (16:1n7)
rs2495746	10	102328270	100568513	proxy	palmitoleic acid (16:1n7)
rs2495745	10	102329075	100569318	proxy	palmitoleic acid (16:1n7)
rs2495744	10	102329409	100569652	proxy	palmitoleic acid (16:1n7)
rs2495743	10	102329739	100569982	proxy	palmitoleic acid (16:1n7)
rs9420797	10	102331147	100571390	proxy	palmitoleic acid (16:1n7)
rs2489040	10	102331298	100571541	proxy	palmitoleic acid (16:1n7)
rs2495742	10	102331364	100571607	proxy	palmitoleic acid (16:1n7)
rs2495741	10	102331795	100572038	proxy	palmitoleic acid (16:1n7)
rs2495740	10	102332041	100572284	proxy	palmitoleic acid (16:1n7)
rs2489041	10	102333635	100573878	proxy	palmitoleic acid (16:1n7)
rs2489042	10	102333672	100573915	proxy	palmitoleic acid (16:1n7)
rs2489043	10	102334327	100574570	proxy	palmitoleic acid (16:1n7)
rs2495739	10	102335507	100575750	proxy	palmitoleic acid (16:1n7)
rs2495738	10	102337377	100577620	proxy	palmitoleic acid (16:1n7)
rs2495737	10	102338344	100578587	proxy	palmitoleic acid (16:1n7)
rs2495736	10	102338410	100578653	proxy	palmitoleic acid (16:1n7)
rs2495735	10	102338609	100578852	proxy	palmitoleic acid (16:1n7)
rs2495734	10	102338686	100578929	proxy	palmitoleic acid (16:1n7)
rs2489045	10	102344754	100584997	proxy	palmitoleic acid (16:1n7)
rs202001589	10	102346090	100586348	proxy	palmitoleic acid (16:1n7)
rs2489046	10	102346282	100586525	proxy	palmitoleic acid (16:1n7)
rs2489047	10	102347028	100587271	proxy	palmitoleic acid (16:1n7)
rs2489048	10	102348497	100588740	proxy	palmitoleic acid (16:1n7)
rs150177532	10	102350448	100590692	proxy	palmitoleic acid (16:1n7)
rs2489049	10	102350732	100590975	proxy	palmitoleic acid (16:1n7)
rs2489050	10	102350898	100591141	proxy	palmitoleic acid (16:1n7)
rs2489051	10	102351785	100592028	proxy	palmitoleic acid (16:1n7)
rs2489053	10	102353341	100593584	proxy	palmitoleic acid (16:1n7)
rs12571194	10	129962572	128164308	lead variant	Plasma omega-6 polyunsaturated fatty acid levels (linoleic acid)
rs10508474	10	NA	14489531	lead variant
rs7922038	10	NA	4190845	lead variant
rs10839732	11	7177851	7156620	lead variant	Plasma omega-6 polyunsaturated fatty acid levels (arachidonic acid)
rs11042834	11	10502422	10480875	proxy	Myristic acid (14:0)
rs11042834	11	10502422	10480875	lead variant	Myristic acid (14:0)
rs60423222	11	10502422	10480875	alias rsid	Myristic acid (14:0)
rs4757833	11	19663278	19641732	lead variant	Plasma omega-3 polyunsaturated fatty acid level (eicosapentaenoic acid)
rs367606507	11	60784623	61017154	proxy	Other polyunsaturated fatty acids than 18:2
rs140865138	11	60791934	61024462	proxy	Other polyunsaturated fatty acids than 18:2
rs11230573	11	60792180	61024708	proxy	Other polyunsaturated fatty acids than 18:2
rs11230574	11	60792181	61024709	proxy	Other polyunsaturated fatty acids than 18:2
rs415740	11	60821967	61054495	proxy	Ratio of bisallylic groups to total fatty acids
rs415742	11	60821968	61054496	lead variant	Other polyunsaturated fatty acids than 18:2
rs415742	11	60821968	61054496	proxy	Other polyunsaturated fatty acids than 18:2
rs1232324	11	60821968	61054496	alias rsid	Other polyunsaturated fatty acids than 18:2
rs60528676	11	60821968	61054496	alias rsid	Other polyunsaturated fatty acids than 18:2
rs36124770	11	60823681	61056209	proxy	Ratio of bisallylic groups to total fatty acids
rs17825908	11	60841572	61074100	lead variant	Other polyunsaturated fatty acids than 18:2
rs3016176	11	60848143	61080671	proxy	Ratio of bisallylic groups to total fatty acids; Average number of double bonds in a fatty acid chain
rs12280956	11	60848399	61080927	proxy	Ratio of bisallylic groups to total fatty acids; Average number of double bonds in a fatty acid chain
rs3019553	11	60848800	61081328	proxy	Ratio of bisallylic groups to total fatty acids; Average number of double bonds in a fatty acid chain
rs2905502	11	60848957	61081485	proxy	Ratio of bisallylic groups to total fatty acids; Average number of double bonds in a fatty acid chain
rs2905503	11	60850652	61083180	proxy	Ratio of bisallylic groups to total fatty acids; Average number of double bonds in a fatty acid chain
rs3019551	11	60854199	61086727	proxy	Ratio of bisallylic groups to total fatty acids; Average number of double bonds in a fatty acid chain
rs12290944	11	60854841	61087369	proxy	Ratio of bisallylic groups to total fatty acids; Average number of double bonds in a fatty acid chain
rs3016165	11	60855726	61088254	proxy	Ratio of bisallylic groups to total fatty acids; Average number of double bonds in a fatty acid chain
rs3019568	11	60857033	61089561	proxy	Ratio of bisallylic groups to total fatty acids; Average number of double bonds in a fatty acid chain
rs3016166	11	60857197	61089725	proxy	Ratio of bisallylic groups to total fatty acids; Average number of double bonds in a fatty acid chain
rs11325853	11	60857305	61089834	proxy	Ratio of bisallylic groups to total fatty acids; Average number of double bonds in a fatty acid chain
rs997387	11	60857652	61090180	proxy	Ratio of bisallylic groups to total fatty acids; Average number of double bonds in a fatty acid chain
rs997386	11	60857736	61090264	proxy	Ratio of bisallylic groups to total fatty acids; Average number of double bonds in a fatty acid chain
rs3016167	11	60857985	61090513	proxy	Ratio of bisallylic groups to total fatty acids; Average number of double bonds in a fatty acid chain
rs509936	11	60858031	61090559	proxy	Ratio of bisallylic groups to total fatty acids; Average number of double bonds in a fatty acid chain
rs35018941	11	60858273	61090802	proxy	Ratio of bisallylic groups to total fatty acids; Average number of double bonds in a fatty acid chain
rs3016168	11	60858295	61090823	proxy	Ratio of bisallylic groups to total fatty acids; Average number of double bonds in a fatty acid chain
rs3015954	11	60858578	61091106	proxy	Ratio of bisallylic groups to total fatty acids; Average number of double bonds in a fatty acid chain
rs3019566	11	60858597	61091125	proxy	Ratio of bisallylic groups to total fatty acids; Average number of double bonds in a fatty acid chain
rs175133	11	60859791	61092319	proxy	Ratio of bisallylic groups to total fatty acids; Average number of double bonds in a fatty acid chain
rs175133	11	60859791	61092319	lead variant	Ratio of bisallylic groups to total fatty acids; Average number of double bonds in a fatty acid chain
rs56662227	11	60859791	61092319	alias rsid	Ratio of bisallylic groups to total fatty acids; Average number of double bonds in a fatty acid chain
rs186832402	11	60953618	61186146	lead variant	Other polyunsaturated fatty acids than 18:2
rs139872716	11	60958040	61190568	lead variant	Other polyunsaturated fatty acids than 18:2
rs117581438	11	60958831	61191359	proxy	Ratio of bisallylic groups to total fatty acids
rs147172616	11	61240231	61472759	proxy	Ratio of bisallylic groups to total fatty acids
rs200246555	11	61264876	61497405	proxy	Arachidonic acid (20:4n6)
rs1057547	11	61281287	61513815	proxy	Other polyunsaturated fatty acids than 18:2; Arachidonic acid (20:4n6); Ratio of bisallylic groups to total fatty acids
rs1057544	11	61281373	61513901	proxy	Other polyunsaturated fatty acids than 18:2; Arachidonic acid (20:4n6); Ratio of bisallylic groups to total fatty acids
rs2924439	11	61281430	61513958	proxy	Other polyunsaturated fatty acids than 18:2; Arachidonic acid (20:4n6); Ratio of bisallylic groups to total fatty acids
rs12808337	11	61281763	61514291	proxy	Other polyunsaturated fatty acids than 18:2; Arachidonic acid (20:4n6); Ratio of bisallylic groups to total fatty acids
rs3741259	11	61282350	61514878	lead variant	Other polyunsaturated fatty acids than 18:2; Arachidonic acid (20:4n6); Ratio of bisallylic groups to total fatty acids
rs3741259	11	61282350	61514878	proxy	Other polyunsaturated fatty acids than 18:2; Arachidonic acid (20:4n6); Ratio of bisallylic groups to total fatty acids
rs60435524	11	61282350	61514878	alias rsid	Other polyunsaturated fatty acids than 18:2; Arachidonic acid (20:4n6); Ratio of bisallylic groups to total fatty acids
rs3741260	11	61282504	61515032	proxy	Other polyunsaturated fatty acids than 18:2; Arachidonic acid (20:4n6); Ratio of bisallylic groups to total fatty acids
rs66512613	11	61282980	61515510	proxy	Other polyunsaturated fatty acids than 18:2; Arachidonic acid (20:4n6); Ratio of bisallylic groups to total fatty acids
rs150684478	11	61312726	61545254	lead variant	Ratio of bisallylic groups to total fatty acids
rs150684478	11	61312726	61545254	proxy	Ratio of bisallylic groups to total fatty acids
rs140650402	11	61370215	61602743	proxy	Ratio of bisallylic groups to total fatty acids
rs72918024	11	61441836	61674364	proxy	Plasma omega-6 polyunsaturated fatty acid levels (linoleic acid); Plasma omega-6 polyunsaturated fatty acid levels (gamma-linolenic acid); Ratio of bis-allylic bonds to total fatty acids in lipids; Average number of double bonds in a fatty acid chain; Polyunsaturated fatty acids other than 18:2
rs7925523	11	61442492	61675020	lead variant	Plasma omega-6 polyunsaturated fatty acid levels (gamma-linolenic acid)
rs7925523	11	61442492	61675020	proxy	Plasma omega-6 polyunsaturated fatty acid levels (gamma-linolenic acid)
rs60834177	11	61442492	61675020	alias rsid	Plasma omega-6 polyunsaturated fatty acid levels (gamma-linolenic acid)
rs1791785	11	61442813	61675341	proxy	Dihomo-gamma-linolenic acid (20:3n6)
rs60399071	11	61443155	61675683	proxy	Plasma omega-6 polyunsaturated fatty acid levels (linoleic acid); Plasma omega-6 polyunsaturated fatty acid levels (gamma-linolenic acid); Ratio of bis-allylic bonds to total fatty acids in lipids; Average number of double bonds in a fatty acid chain; Polyunsaturated fatty acids other than 18:2
rs61898523	11	61443922	61676450	proxy	Arachidonic acid (20:4n6)
rs4963304	11	61446352	61678880	proxy	Dihomo-gamma-linolenic acid (20:3n6)
rs151242175	11	61447323	61679851	proxy	Plasma omega-6 polyunsaturated fatty acid levels (linoleic acid); Plasma omega-6 polyunsaturated fatty acid levels (gamma-linolenic acid); Ratio of bis-allylic bonds to total fatty acids in lipids; Average number of double bonds in a fatty acid chain; Polyunsaturated fatty acids other than 18:2
rs115702847	11	61447356	61679884	proxy	Plasma omega-6 polyunsaturated fatty acid levels (linoleic acid); Plasma omega-6 polyunsaturated fatty acid levels (gamma-linolenic acid); Ratio of bis-allylic bonds to total fatty acids in lipids; Average number of double bonds in a fatty acid chain; Polyunsaturated fatty acids other than 18:2
rs55641977	11	61449511	61682042	proxy	Arachidonic acid (20:4n6)
rs11230779	11	61449533	61682061	proxy	Dihomo-gamma-linolenic acid (20:3n6)
rs34700917	11	61449548	61682077	proxy	Dihomo-gamma-linolenic acid (20:3n6)
rs59200224	11	61450137	61682665	proxy	Plasma omega-6 polyunsaturated fatty acid levels (linoleic acid); Plasma omega-6 polyunsaturated fatty acid levels (gamma-linolenic acid); Ratio of bis-allylic bonds to total fatty acids in lipids; Average number of double bonds in a fatty acid chain; Polyunsaturated fatty acids other than 18:2
rs59371352	11	61450295	61682823	proxy	Plasma omega-6 polyunsaturated fatty acid levels (linoleic acid); Plasma omega-6 polyunsaturated fatty acid levels (gamma-linolenic acid); Ratio of bis-allylic bonds to total fatty acids in lipids; Average number of double bonds in a fatty acid chain; Polyunsaturated fatty acids other than 18:2
rs11230781	11	61450330	61682858	proxy	Arachidonic acid (20:4n6)
rs72918042	11	61451548	61684076	proxy	Plasma omega-6 polyunsaturated fatty acid levels (linoleic acid); Plasma omega-6 polyunsaturated fatty acid levels (gamma-linolenic acid); Ratio of bis-allylic bonds to total fatty acids in lipids; Average number of double bonds in a fatty acid chain; Polyunsaturated fatty acids other than 18:2
rs55885283	11	61451607	61684135	proxy	Arachidonic acid (20:4n6)
rs61898525	11	61453604	61686132	proxy	Dihomo-gamma-linolenic acid (20:3n6)
rs4963307	11	61454190	61686718	proxy	Arachidonic acid (20:4n6)
rs35404524	11	61455130	61687659	proxy	Plasma omega-6 polyunsaturated fatty acid levels (linoleic acid); Plasma omega-6 polyunsaturated fatty acid levels (gamma-linolenic acid); Ratio of bis-allylic bonds to total fatty acids in lipids; Average number of double bonds in a fatty acid chain; Polyunsaturated fatty acids other than 18:2
rs4963308	11	61456426	61688954	proxy	Plasma omega-6 polyunsaturated fatty acid levels (linoleic acid); Plasma omega-6 polyunsaturated fatty acid levels (gamma-linolenic acid); Ratio of bis-allylic bonds to total fatty acids in lipids; Average number of double bonds in a fatty acid chain; Polyunsaturated fatty acids other than 18:2
rs883724	11	61457857	61690385	proxy	Plasma omega-6 polyunsaturated fatty acid levels (linoleic acid); Plasma omega-6 polyunsaturated fatty acid levels (gamma-linolenic acid); Ratio of bis-allylic bonds to total fatty acids in lipids; Average number of double bonds in a fatty acid chain; Polyunsaturated fatty acids other than 18:2
rs11827215	11	61458595	61691123	lead variant	Plasma omega-6 polyunsaturated fatty acid levels (linoleic acid)
rs11827215	11	61458595	61691123	proxy	Plasma omega-6 polyunsaturated fatty acid levels (linoleic acid)
rs12797206	11	61459012	61691540	proxy	Arachidonic acid (20:4n6)
rs11344286	11	61460353	61692882	proxy	Dihomo-gamma-linolenic acid (20:3n6)
rs2187516	11	61460365	61692893	proxy	Arachidonic acid (20:4n6)
rs3931642	11	61462424	61694952	proxy	Arachidonic acid (20:4n6)
rs72315101	11	61462761	61695290	proxy	Plasma omega-6 polyunsaturated fatty acid levels (linoleic acid); Plasma omega-6 polyunsaturated fatty acid levels (gamma-linolenic acid); Ratio of bis-allylic bonds to total fatty acids in lipids; Average number of double bonds in a fatty acid chain; Polyunsaturated fatty acids other than 18:2
rs60507107	11	61463769	61696297	proxy	Plasma omega-6 polyunsaturated fatty acid levels (linoleic acid); Plasma omega-6 polyunsaturated fatty acid levels (gamma-linolenic acid); Ratio of bis-allylic bonds to total fatty acids in lipids; Average number of double bonds in a fatty acid chain; Polyunsaturated fatty acids other than 18:2
rs17827816	11	61464525	61697053	proxy	Dihomo-gamma-linolenic acid (20:3n6)
rs198453	11	61464550	61697078	proxy	Dihomo-gamma-linolenic acid (20:3n6)
rs2097853	11	61466267	61698795	proxy	Plasma omega-6 polyunsaturated fatty acid levels (linoleic acid); Plasma omega-6 polyunsaturated fatty acid levels (gamma-linolenic acid); Ratio of bis-allylic bonds to total fatty acids in lipids; Average number of double bonds in a fatty acid chain; Polyunsaturated fatty acids other than 18:2
rs81659	11	61467052	61699580	proxy	Dihomo-gamma-linolenic acid (20:3n6)
rs198452	11	61467603	61700131	proxy	Arachidonic acid (20:4n6)
rs369538605	11	61467947	61700475	proxy	Arachidonic acid (20:4n6)
rs198450	11	61469473	61702001	proxy	Dihomo-gamma-linolenic acid (20:3n6)
rs58217294	11	61469503	61702031	proxy	Plasma omega-6 polyunsaturated fatty acid levels (linoleic acid); Plasma omega-6 polyunsaturated fatty acid levels (gamma-linolenic acid); Ratio of bis-allylic bonds to total fatty acids in lipids; Average number of double bonds in a fatty acid chain; Polyunsaturated fatty acids other than 18:2
rs879486	11	61475233	61707761	proxy	Dihomo-gamma-linolenic acid (20:3n6)
rs879486	11	61475233	61707761	lead variant	Dihomo-gamma-linolenic acid (20:3n6)
rs61468651	11	61475233	61707761	alias rsid	Dihomo-gamma-linolenic acid (20:3n6)
rs198438	11	61476450	61708978	proxy	Dihomo-gamma-linolenic acid (20:3n6)
rs12274157	11	61477647	61710175	proxy	Plasma omega-6 polyunsaturated fatty acid levels (linoleic acid); Plasma omega-6 polyunsaturated fatty acid levels (gamma-linolenic acid); Ratio of bis-allylic bonds to total fatty acids in lipids; Average number of double bonds in a fatty acid chain; Polyunsaturated fatty acids other than 18:2
rs198437	11	61479322	61711850	proxy	Arachidonic acid (20:4n6)
rs731842	11	61480191	61712719	proxy	Plasma omega-6 polyunsaturated fatty acid levels (linoleic acid); Plasma omega-6 polyunsaturated fatty acid levels (gamma-linolenic acid); Ratio of bis-allylic bonds to total fatty acids in lipids; Average number of double bonds in a fatty acid chain; Polyunsaturated fatty acids other than 18:2
rs3018177	11	61481234	61713762	proxy	Dihomo-gamma-linolenic acid (20:3n6)
rs17156244	11	61482395	61714923	proxy	Plasma omega-6 polyunsaturated fatty acid levels (linoleic acid); Plasma omega-6 polyunsaturated fatty acid levels (gamma-linolenic acid); Ratio of bis-allylic bonds to total fatty acids in lipids; Average number of double bonds in a fatty acid chain; Polyunsaturated fatty acids other than 18:2
rs198435	11	61483324	61715852	proxy	Plasma omega-6 polyunsaturated fatty acid levels (linoleic acid); Plasma omega-6 polyunsaturated fatty acid levels (gamma-linolenic acid); Ratio of bis-allylic bonds to total fatty acids in lipids; Average number of double bonds in a fatty acid chain; Polyunsaturated fatty acids other than 18:2
rs2903825	11	61488968	61721496	proxy	Plasma omega-6 polyunsaturated fatty acid levels (linoleic acid); Plasma omega-6 polyunsaturated fatty acid levels (gamma-linolenic acid); Ratio of bis-allylic bonds to total fatty acids in lipids; Average number of double bonds in a fatty acid chain; Polyunsaturated fatty acids other than 18:2
rs17156254	11	61490245	61722773	proxy	Arachidonic acid (20:4n6)
rs9735635	11	61490880	61723408	proxy	Plasma omega-6 polyunsaturated fatty acid levels (linoleic acid); Plasma omega-6 polyunsaturated fatty acid levels (gamma-linolenic acid); Ratio of bis-allylic bonds to total fatty acids in lipids; Average number of double bonds in a fatty acid chain; Polyunsaturated fatty acids other than 18:2
rs12285167	11	61492039	61724567	proxy	Arachidonic acid (20:4n6)
rs12285167	11	61492039	61724567	lead variant	Arachidonic acid (20:4n6)
rs57637286	11	61492039	61724567	alias rsid	Arachidonic acid (20:4n6)
rs4963243	11	61494327	61726855	proxy	Plasma omega-6 polyunsaturated fatty acid levels (linoleic acid); Plasma omega-6 polyunsaturated fatty acid levels (gamma-linolenic acid); Ratio of bis-allylic bonds to total fatty acids in lipids; Average number of double bonds in a fatty acid chain; Polyunsaturated fatty acids other than 18:2
rs592931	11	61496751	61729279	proxy	Dihomo-gamma-linolenic acid (20:3n6)
rs2240287	11	61505583	61738111	proxy	Plasma omega-6 polyunsaturated fatty acid levels (linoleic acid); Plasma omega-6 polyunsaturated fatty acid levels (gamma-linolenic acid); Ratio of bis-allylic bonds to total fatty acids in lipids; Average number of double bonds in a fatty acid chain; Polyunsaturated fatty acids other than 18:2
rs2240286	11	61506454	61738982	proxy	Plasma omega-6 polyunsaturated fatty acid levels (linoleic acid); Plasma omega-6 polyunsaturated fatty acid levels (gamma-linolenic acid); Ratio of bis-allylic bonds to total fatty acids in lipids; Average number of double bonds in a fatty acid chain; Polyunsaturated fatty acids other than 18:2
rs4963255	11	61507606	61740134	proxy	Plasma omega-6 polyunsaturated fatty acid levels (linoleic acid); Plasma omega-6 polyunsaturated fatty acid levels (gamma-linolenic acid); Ratio of bis-allylic bonds to total fatty acids in lipids; Average number of double bonds in a fatty acid chain; Polyunsaturated fatty acids other than 18:2
rs3741252	11	61511498	61744026	proxy	Ratio of bis-allylic bonds to total fatty acids in lipids; Average number of double bonds in a fatty acid chain; Polyunsaturated fatty acids other than 18:2
rs2014094	11	61513952	61746480	proxy	Arachidonic acid (20:4n6)
rs4963390	11	61514821	61747349	proxy	Plasma omega-6 polyunsaturated fatty acid levels (linoleic acid); Plasma omega-6 polyunsaturated fatty acid levels (gamma-linolenic acid); Ratio of bis-allylic bonds to total fatty acids in lipids; Average number of double bonds in a fatty acid chain; Polyunsaturated fatty acids other than 18:2
rs3825036	11	61516476	61749004	proxy	Plasma omega-6 polyunsaturated fatty acid levels (linoleic acid); Plasma omega-6 polyunsaturated fatty acid levels (gamma-linolenic acid); Ratio of bis-allylic bonds to total fatty acids in lipids; Average number of double bonds in a fatty acid chain; Polyunsaturated fatty acids other than 18:2
rs2071212	11	61530837	61763365	proxy	Other polyunsaturated fatty acids than 18:2; Ratio of bis-allylic bonds to total fatty acids in lipids; Polyunsaturated fatty acids other than 18:2
rs10792318	11	61531443	61763971	proxy	Ratio of bis-allylic bonds to total fatty acids in lipids; Polyunsaturated fatty acids other than 18:2
rs55903902	11	61531991	61764519	proxy	Other polyunsaturated fatty acids than 18:2; Ratio of bis-allylic bonds to total fatty acids in lipids; Polyunsaturated fatty acids other than 18:2
rs12791843	11	61532200	61764728	proxy	Other polyunsaturated fatty acids than 18:2; Ratio of bis-allylic bonds to total fatty acids in lipids; Polyunsaturated fatty acids other than 18:2
rs174527	11	61538401	61770929	proxy	Other polyunsaturated fatty acids than 18:2
rs174527	11	61538401	61770929	lead variant	Other polyunsaturated fatty acids than 18:2
rs571772	11	61538401	61770929	alias rsid	Other polyunsaturated fatty acids than 18:2
rs11320420	11	61542006	61774535	proxy	Stearic acid (18:0) plasma levels; Oleic acid (18:1n9); Palmitoleic acid (16:1n-7) levels; Oleic acid (18:1n-9) levels; palmitoleic acid (16:1n7); Arachidonic acid (20:4n6); Alpha-linolenic acid (18:3n3); cis/trans fatty acids (18:2); docosapentaenoic acid (22:5n3); docosapentaenoic acid (22:5n6); Palmitoleic acid (16:1n7); Stearic acid (18:0); Vaccenic acid (18:1n-7) levels; Arachidonic acid (20…
rs174528	11	61543499	61776027	proxy	Vaccenic acid (18:1n-7) levels; Arachidonic acid (20:4n6); Plasma omega-6 polyunsaturated fatty acid levels (arachidonic acid); Gondoic acid (20:1n-9) levels
rs174528	11	61543499	61776027	lead variant	Vaccenic acid (18:1n-7) levels; Arachidonic acid (20:4n6); Plasma omega-6 polyunsaturated fatty acid levels (arachidonic acid); Gondoic acid (20:1n-9) levels
rs687259	11	61543499	61776027	alias rsid	Vaccenic acid (18:1n-7) levels; Arachidonic acid (20:4n6); Plasma omega-6 polyunsaturated fatty acid levels (arachidonic acid); Gondoic acid (20:1n-9) levels
rs174529	11	61543961	61776489	proxy	Stearic acid (18:0) plasma levels; Oleic acid (18:1n9); Palmitoleic acid (16:1n-7) levels; Oleic acid (18:1n-9) levels; palmitoleic acid (16:1n7); Arachidonic acid (20:4n6); Alpha-linolenic acid (18:3n3); cis/trans fatty acids (18:2); docosapentaenoic acid (22:5n3); docosapentaenoic acid (22:5n6); Palmitoleic acid (16:1n7); Stearic acid (18:0); Vaccenic acid (18:1n-7) levels; Arachidonic acid (20…
rs174530	11	61546592	61779120	proxy	Stearic acid (18:0) plasma levels; Oleic acid (18:1n9); Palmitoleic acid (16:1n-7) levels; Oleic acid (18:1n-9) levels; palmitoleic acid (16:1n7); Arachidonic acid (20:4n6); Alpha-linolenic acid (18:3n3); cis/trans fatty acids (18:2); docosapentaenoic acid (22:5n3); docosapentaenoic acid (22:5n6); Palmitoleic acid (16:1n7); Stearic acid (18:0); Vaccenic acid (18:1n-7) levels; Arachidonic acid (20…
rs108499	11	61547237	61779765	proxy	cis/trans fatty acids (18:2)
rs509360	11	61548559	61781087	proxy	Plasma omega-3 polyunsaturated fatty acid levels (alphalinolenic acid); Arachidonic acid (20:4n6); cis/trans fatty acids (18:2)
rs509360	11	61548559	61781087	lead variant	Plasma omega-3 polyunsaturated fatty acid levels (alphalinolenic acid); Arachidonic acid (20:4n6); cis/trans fatty acids (18:2)
rs386597603	11	61548559	61781087	alias rsid	Plasma omega-3 polyunsaturated fatty acid levels (alphalinolenic acid); Arachidonic acid (20:4n6); cis/trans fatty acids (18:2)
rs56848893	11	61548559	61781087	alias rsid	Plasma omega-3 polyunsaturated fatty acid levels (alphalinolenic acid); Arachidonic acid (20:4n6); cis/trans fatty acids (18:2)
rs174533	11	61549025	61781553	proxy	Stearic acid (18:0) plasma levels; Oleic acid (18:1n9); Palmitoleic acid (16:1n-7) levels; Oleic acid (18:1n-9) levels; palmitoleic acid (16:1n7); Arachidonic acid (20:4n6); Alpha-linolenic acid (18:3n3); cis/trans fatty acids (18:2); docosapentaenoic acid (22:5n3); docosapentaenoic acid (22:5n6); Palmitoleic acid (16:1n7); Stearic acid (18:0); Vaccenic acid (18:1n-7) levels; Arachidonic acid (20…
rs174534	11	61549458	61781986	lead variant	Plasma omega-6 polyunsaturated fatty acid levels (dihomo-gamma-linolenic acid); cis/trans fatty acids (18:2)
rs174534	11	61549458	61781986	proxy	Plasma omega-6 polyunsaturated fatty acid levels (dihomo-gamma-linolenic acid); cis/trans fatty acids (18:2)
rs56626584	11	61549458	61781986	alias rsid	Plasma omega-6 polyunsaturated fatty acid levels (dihomo-gamma-linolenic acid); cis/trans fatty acids (18:2)
rs58372916	11	61549458	61781986	alias rsid	Plasma omega-6 polyunsaturated fatty acid levels (dihomo-gamma-linolenic acid); cis/trans fatty acids (18:2)
rs687847	11	61549458	61781986	alias rsid	Plasma omega-6 polyunsaturated fatty acid levels (dihomo-gamma-linolenic acid); cis/trans fatty acids (18:2)
rs174535	11	61551356	61783884	lead variant	cis/trans fatty acids (18:2); docosapentaenoic acid (22:5n3); docosapentaenoic acid (22:5n6); eicosapentaenoic acid (20:5n3); Oleic acid (18:1n9)
rs174535	11	61551356	61783884	proxy	cis/trans fatty acids (18:2); docosapentaenoic acid (22:5n3); docosapentaenoic acid (22:5n6); eicosapentaenoic acid (20:5n3); Oleic acid (18:1n9)
rs1151143	11	61551356	61783884	alias rsid	cis/trans fatty acids (18:2); docosapentaenoic acid (22:5n3); docosapentaenoic acid (22:5n6); eicosapentaenoic acid (20:5n3); Oleic acid (18:1n9)
rs58611837	11	61551356	61783884	alias rsid	cis/trans fatty acids (18:2); docosapentaenoic acid (22:5n3); docosapentaenoic acid (22:5n6); eicosapentaenoic acid (20:5n3); Oleic acid (18:1n9)
rs605917	11	61551356	61783884	alias rsid	cis/trans fatty acids (18:2); docosapentaenoic acid (22:5n3); docosapentaenoic acid (22:5n6); eicosapentaenoic acid (20:5n3); Oleic acid (18:1n9)
rs174536	11	61551927	61784455	lead variant	Plasma omega-3 polyunsaturated fatty acid levels (alphalinolenic acid); Alpha-linolenic acid (18:3n3); cis/trans fatty acids (18:2)
[truncated: 1,320 more rows]

## Sheet: Supplementary Table S5
Supplementary Table S5. Descriptive table of the cancer studies and datasets in the Fatty Acids in Cancer Mendelian Randomization Collaboration
[truncated: 167 more rows]

[truncated: 2 more sheets: Supplementary Table S6, Supplementary Table S7]
